# Supplementary material for: Prediction of Drosophila melanogaster gene function using Support Vector Machines
Source: BioData Min. 2013 Apr 2;6:8. doi: 10.1186/1756-0381-6-8 (PMC3669044; doi:10.1186/1756-0381-6-8)
Supplement: Additional file 2 — Selected GO‐BP Predictions for Previously Unannotated Genes. Table showing all new predictions with average gene‐precision score equal or larger than 0.75. Detailed information on gene‐precision scores and probability estimates for each one of the four folds is shown. [file 1756-0381-6-8-S2.txt]

catname	GeneID	FBgn	SampleID	prob.f1	prob.f2	prob.f3	prob.f4	prec.score.f1	prec.score.f2	prec.score.f3	prec.score.f4	prec.score.avg
mitotic.sister.chromatid.segregation..GO.0000070.	LD42637	FBgn0030122	CG16892	0.423365666666667	0.443002	0.341205333333333	0.501399666666667	1	0.6	1	0.5	0.775
regulation.of.progression.through.cell.cycle..GO.0000074.	LD27862	FBgn0037027	CG3680	0.572214666666667	0.631177666666667	0.507694	0.650448333333333	0.666666666666667	0.625	0.857142857142857	1	0.78720238095238
regulation.of.progression.through.cell.cycle..GO.0000074.	LD44757	FBgn0035021	CG4622	0.470933666666667	0.517614	0.481518	0.590733	0.578947368421053	0.625	0.857142857142857	1	0.765272556390977
regulation.of.progression.through.cell.cycle..GO.0000074.	LD27350	FBgn0046222	CG1109	0.559859333333333	0.604523333333333	0.552912333333333	0.610716333333333	0.666666666666667	0.625	1	1	0.822916666666667
regulation.of.progression.through.cell.cycle..GO.0000074.	LD27134	FBgn0034425	CG11906	0.500868666666667	0.58561	0.513618333333333	0.576354333333333	0.666666666666667	0.625	0.857142857142857	1	0.78720238095238
regulation.of.progression.through.cell.cycle..GO.0000074.	LD27375	FBgn0035370	CG1240	0.567381333333333	0.510761666666667	0.509687666666667	0.592443666666667	0.666666666666667	0.625	0.857142857142857	1	0.78720238095238
regulation.of.progression.through.cell.cycle..GO.0000074.	LD27582	FBgn0039488	CG6066	0.552558333333333	0.610033	0.542062	0.649585666666667	0.666666666666667	0.625	1	1	0.822916666666667
regulation.of.progression.through.cell.cycle..GO.0000074.	LD29335	FBgn0050007	CG30007	0.513665	0.536825	0.435211666666667	0.585055	0.666666666666667	0.625	0.8	1	0.772916666666667
regulation.of.progression.through.cell.cycle..GO.0000074.	LD35611	FBgn0033831	CG17050	0.531724	0.578532666666667	0.552873666666667	0.585082666666667	0.666666666666667	0.625	1	1	0.822916666666667
regulation.of.progression.through.cell.cycle..GO.0000074.	LD27607	FBgn0028331	CG2221	0.457792333333333	0.513248	0.477238666666667	0.577911666666667	0.578947368421053	0.625	0.857142857142857	1	0.765272556390977
regulation.of.progression.through.cell.cycle..GO.0000074.	LD32040	FBgn0027949	CG10364	0.569215666666667	0.543194333333333	0.51523	0.626763666666667	0.666666666666667	0.625	0.857142857142857	1	0.78720238095238
regulation.of.progression.through.cell.cycle..GO.0000074.	LD26416	FBgn0038460	CG18622	0.530482333333333	0.544787666666667	0.517032666666667	0.581777666666667	0.666666666666667	0.625	0.857142857142857	1	0.78720238095238
regulation.of.progression.through.cell.cycle..GO.0000074.	LD30285	FBgn0035205	CG2469	0.562632666666667	0.561939333333333	0.495844666666667	0.600768666666667	0.666666666666667	0.625	0.857142857142857	1	0.78720238095238
M.phase.of.mitotic.cell.cycle..GO.0000087.	LD26217	FBgn0031848	CG11329	0.512221666666667	0.377292	0.41341	0.429804	1	0.833333333333333	0.6875	0.571428571428571	0.773065476190476
M.phase.of.mitotic.cell.cycle..GO.0000087.	LD27350	FBgn0046222	CG1109	0.513593	0.398693	0.441527	0.433552666666667	1	1	0.785714285714286	0.571428571428571	0.839285714285714
M.phase.of.mitotic.cell.cycle..GO.0000087.	GH21591	FBgn0002872	CG1960	0.470975666666667	0.386026333333333	0.416197333333333	0.498608	0.666666666666667	0.833333333333333	0.6875	1	0.796875
M.phase.of.mitotic.cell.cycle..GO.0000087.	LD37351	FBgn0026573	CG8290	0.503965	0.438127333333333	0.503999	0.485988	1	1	1	0.8	0.95
M.phase.of.mitotic.cell.cycle..GO.0000087.	LD29335	FBgn0050007	CG30007	0.452487333333333	0.380359333333333	0.413593333333333	0.515747	0.6	0.833333333333333	0.6875	1	0.780208333333333
M.phase.of.mitotic.cell.cycle..GO.0000087.	LD38682	FBgn0034569	CG3221	0.505629333333333	0.372395	0.431129	0.438391	1	0.7	0.785714285714286	0.571428571428571	0.764285714285714
M.phase.of.mitotic.cell.cycle..GO.0000087.	LD40262	FBgn0050020	CG30020	0.503876333333333	0.398703333333333	0.495267666666667	0.473971333333333	1	1	1	0.8	0.95
M.phase.of.mitotic.cell.cycle..GO.0000087.	LD39291	FBgn0039449	CG6425	0.519186	0.420847	0.433313333333333	0.513671666666667	1	1	0.785714285714286	1	0.946428571428571
M.phase.of.mitotic.cell.cycle..GO.0000087.	LD32040	FBgn0027949	CG10364	0.476539	0.440362666666667	0.482036333333333	0.519119333333333	0.666666666666667	1	1	1	0.916666666666667
M.phase.of.mitotic.cell.cycle..GO.0000087.	LD29015	FBgn0033000	CG14464	0.539251333333333	0.420765666666667	0.462094666666667	0.455307333333333	1	1	0.785714285714286	0.571428571428571	0.839285714285714
M.phase.of.mitotic.cell.cycle..GO.0000087.	LD33780	FBgn0043001	CG15736	0.530479333333333	0.445494	0.517064	0.504298333333333	1	1	1	1	1
M.phase.of.mitotic.cell.cycle..GO.0000087.	LD28359	FBgn0030336	CG1578	0.559005666666667	0.418447	0.497903	0.460306333333333	1	1	1	0.571428571428571	0.892857142857143
M.phase.of.mitotic.cell.cycle..GO.0000087.	LD28447	FBgn0037282	CG14657	0.502504	0.418481333333333	0.514319666666667	0.483398666666667	1	1	1	0.8	0.95
M.phase.of.mitotic.cell.cycle..GO.0000087.	LD42637	FBgn0030122	CG16892	0.445341	0.405237666666667	0.446099333333333	0.498229666666667	0.6	1	0.785714285714286	1	0.846428571428571
MAPKKK.cascade..GO.0000165.	SD04105	FBgn0039256	CG13647	0.412581	0.479185666666667	0.407002666666667	0.334512	0.8	1	1	0.419354838709677	0.80483870967742
MAPKKK.cascade..GO.0000165.	SD01935	FBgn0044441	CG2485	0.407565333333333	0.462709666666667	0.400751	0.376471333333333	0.8	1	1	0.444444444444444	0.811111111111111
MAPKKK.cascade..GO.0000165.	LD40351	FBgn0051163	CG31163	0.416318333333333	0.476639333333333	0.439037666666667	0.428282666666667	0.8	1	1	0.444444444444444	0.811111111111111
microtubule.cytoskeleton.organization.and.biogenesis..GO.0000226.	LD47479	FBgn0036850	CG10419	0.396108333333333	0.275117	0.451210333333333	0.303513	1	1	0.5	0.8	0.825
microtubule.cytoskeleton.organization.and.biogenesis..GO.0000226.	GH21591	FBgn0002872	CG1960	0.367684666666667	0.299242	0.502367333333333	0.325414	1	1	0.5	0.8	0.825
microtubule.cytoskeleton.organization.and.biogenesis..GO.0000226.	LD29335	FBgn0050007	CG30007	0.361365	0.282163333333333	0.495572333333333	0.306742333333333	1	1	0.5	0.8	0.825
microtubule.cytoskeleton.organization.and.biogenesis..GO.0000226.	LD39291	FBgn0039449	CG6425	0.380649333333333	0.297302666666667	0.432928	0.327300333333333	1	1	0.5	0.8	0.825
microtubule.cytoskeleton.organization.and.biogenesis..GO.0000226.	LD27111	FBgn0050007	CG30007	0.373531	0.298409333333333	0.308053	0.331299666666667	1	1	0.375	0.8	0.79375
mitotic.cell.cycle..GO.0000278.	LD27862	FBgn0037027	CG3680	0.489867	0.511715	0.544712333333333	0.647478333333333	0.666666666666667	0.857142857142857	0.75	1	0.818452380952381
mitotic.cell.cycle..GO.0000278.	LD27350	FBgn0046222	CG1109	0.511086333333333	0.560710666666667	0.592319	0.632316333333333	0.666666666666667	0.857142857142857	1	0.6	0.78095238095238
mitotic.cell.cycle..GO.0000278.	LD29335	FBgn0050007	CG30007	0.526587	0.539822333333333	0.553072	0.686987666666667	0.666666666666667	0.857142857142857	1	1	0.880952380952381
mitotic.cell.cycle..GO.0000278.	LD32040	FBgn0027949	CG10364	0.567063666666667	0.528607666666667	0.538576333333333	0.587278333333333	1	0.857142857142857	0.75	0.6	0.801785714285714
mitotic.cell.cycle..GO.0000278.	LD29015	FBgn0033000	CG14464	0.529963	0.544841666666667	0.556024	0.592798	0.666666666666667	0.857142857142857	1	0.6	0.78095238095238
mitotic.cell.cycle..GO.0000278.	LD28359	FBgn0030336	CG1578	0.531356	0.526106	0.556708	0.593417666666667	0.666666666666667	0.857142857142857	1	0.6	0.78095238095238
M.phase..GO.0000279.	LD26217	FBgn0031848	CG11329	0.639202666666667	0.515192666666667	0.650150666666667	0.511333	0.666666666666667	0.857142857142857	0.5	1	0.75595238095238
M.phase..GO.0000279.	LD27350	FBgn0046222	CG1109	0.633423	0.536967333333333	0.611226333333333	0.533370333333333	0.666666666666667	0.857142857142857	0.5	1	0.75595238095238
M.phase..GO.0000279.	GH21591	FBgn0002872	CG1960	0.586744	0.592397666666667	0.622845333333333	0.543007	0.625	1	0.5	1	0.78125
M.phase..GO.0000279.	LD29335	FBgn0050007	CG30007	0.538518666666667	0.566581666666667	0.618294666666667	0.576561333333333	0.625	1	0.5	1	0.78125
M.phase..GO.0000279.	LD46023	FBgn0032262	CG7384	0.641302	0.556659666666667	0.603754666666667	0.515992	0.666666666666667	1	0.5	1	0.791666666666667
M.phase..GO.0000279.	LD39291	FBgn0039449	CG6425	0.527978333333333	0.546414333333333	0.650252666666667	0.56561	0.625	1	0.5	1	0.78125
M.phase..GO.0000279.	LD32040	FBgn0027949	CG10364	0.483110333333333	0.551247	0.60292	0.544781	0.625	1	0.5	1	0.78125
M.phase..GO.0000279.	LD29015	FBgn0033000	CG14464	0.665703666666667	0.558471	0.657818333333333	0.530896666666667	1	1	0.5	1	0.875
M.phase..GO.0000279.	LD28359	FBgn0030336	CG1578	0.712848333333333	0.576429333333333	0.653181666666667	0.543544666666667	1	1	0.5	1	0.875
RNA.splicing..via.transesterification.reactions..GO.0000375.	LD26128	FBgn0027499	CG12340	0.560472666666667	0.509004666666667	0.579724333333333	0.563495333333333	1	1	0.6	0.833333333333333	0.858333333333333
RNA.splicing..via.transesterification.reactions..GO.0000375.	GH18623	FBgn0032600	CG17912	0.560771666666667	0.565625666666667	0.596028666666667	0.613280666666667	1	1	0.666666666666667	0.833333333333333	0.875
RNA.splicing..via.transesterification.reactions..GO.0000375.	GH11495	FBgn0037701	CG9373	0.460168666666667	0.551897	0.579630666666667	0.507173	0.769230769230769	1	0.6	0.777777777777778	0.786752136752137
RNA.splicing..via.transesterification.reactions..GO.0000375.	LD46310	FBgn0039654	CG14514	0.460878	0.495180333333333	0.520707333333333	0.452877333333333	0.769230769230769	0.888888888888889	0.6	0.777777777777778	0.758974358974359
RNA.splicing..via.transesterification.reactions..GO.0000375.	SD02313	FBgn0035703	CG8270	0.490440333333333	0.500785666666667	0.547238	0.5241	0.769230769230769	0.888888888888889	0.6	0.777777777777778	0.758974358974359
RNA.splicing..via.transesterification.reactions..GO.0000375.	LD28755	FBgn0030504	CG2691	0.465114333333333	0.563276666666667	0.548383666666667	0.535053	0.769230769230769	1	0.6	0.777777777777778	0.786752136752137
RNA.splicing..via.transesterification.reactions..GO.0000375.	LD34009	FBgn0032378	CG14939	0.524159	0.587221666666667	0.632992666666667	0.598455333333333	0.9	1	1	0.833333333333333	0.933333333333333
RNA.splicing..via.transesterification.reactions..GO.0000375.	GH07921	FBgn0027567	CG8108	0.509259333333333	0.519936333333333	0.581584666666667	0.508962333333333	0.9	1	0.666666666666667	0.777777777777778	0.836111111111111
RNA.splicing..via.transesterification.reactions..GO.0000375.	LD44187	FBgn0038472	CG3995	0.516155666666667	0.471612333333333	0.520043	0.536209	0.9	0.8	0.6	0.777777777777778	0.769444444444444
RNA.splicing..via.transesterification.reactions..GO.0000375.	LD29352	FBgn0030625	CG5877	0.562901666666667	0.493156333333333	0.498316666666667	0.587152666666667	1	0.888888888888889	0.6	0.833333333333333	0.830555555555555
RNA.splicing..via.transesterification.reactions..GO.0000375.	LD35676	FBgn0032321	CG4621	0.553795	0.464671666666667	0.521561	0.516869666666667	1	0.8	0.6	0.777777777777778	0.794444444444445
RNA.splicing..via.transesterification.reactions..GO.0000375.	LD28210	FBgn0039554	CG5003	0.440485333333333	0.546753	0.598028666666667	0.541291666666667	0.733333333333333	1	0.666666666666667	0.777777777777778	0.794444444444444
RNA.splicing..via.transesterification.reactions..GO.0000375.	LD29822	FBgn0031764	CG9107	0.613043	0.596474	0.607238	0.664363	1	1	0.666666666666667	1	0.916666666666667
RNA.splicing..via.transesterification.reactions..GO.0000375.	LD27810	FBgn0032600	CG17912	0.541132	0.559224333333333	0.609546333333333	0.602528	0.9	1	0.666666666666667	0.833333333333333	0.85
RNA.splicing..via.transesterification.reactions..GO.0000375.	LD27375	FBgn0035370	CG1240	0.561301	0.630206	0.68616	0.606214333333333	1	1	1	0.833333333333333	0.958333333333333
RNA.splicing..via.transesterification.reactions..GO.0000375.	GH11507	FBgn0051697	CG31697	0.46022	0.493988333333333	0.529838	0.484328666666667	0.769230769230769	0.888888888888889	0.6	0.777777777777778	0.758974358974359
RNA.splicing..via.transesterification.reactions..GO.0000375.	LD33101	FBgn0028506	CG4455	0.469000333333333	0.496498333333333	0.610261666666667	0.466970666666667	0.769230769230769	0.888888888888889	0.666666666666667	0.777777777777778	0.775641025641026
RNA.splicing..via.transesterification.reactions..GO.0000375.	LD46938	FBgn0039013	CG4813	0.539038333333333	0.47136	0.558919	0.524441666666667	0.9	0.8	0.6	0.777777777777778	0.769444444444444
RNA.splicing..via.transesterification.reactions..GO.0000375.	LD44521	FBgn0035318	CG9018	0.583544666666667	0.606868666666667	0.652367333333333	0.653461	1	1	1	1	1
RNA.splicing..via.transesterification.reactions..GO.0000375.	LD33778	FBgn0038551	CG7357	0.471617666666667	0.506086666666667	0.516028666666667	0.521406	0.769230769230769	0.888888888888889	0.6	0.777777777777778	0.758974358974359
RNA.splicing..via.transesterification.reactions..GO.0000375.	LD46946	FBgn0030504	CG2691	0.512981	0.493598333333333	0.494002333333333	0.574307333333333	0.9	0.888888888888889	0.6	0.833333333333333	0.805555555555556
RNA.splicing..via.transesterification.reactions..GO.0000375.	LD21659	FBgn0037943	CG14722	0.580102666666667	0.560128333333333	0.576448666666667	0.607181333333333	1	1	0.6	0.833333333333333	0.858333333333333
RNA.splicing..via.transesterification.reactions..GO.0000375.	LD44736	FBgn0033897	CG8233	0.52473	0.494458666666667	0.504691	0.514198333333333	0.9	0.888888888888889	0.6	0.777777777777778	0.791666666666667
RNA.splicing..via.transesterification.reactions..GO.0000375.	LD31292	FBgn0037657	CG11990	0.553884	0.567348	0.624113666666667	0.554774	1	1	0.666666666666667	0.777777777777778	0.861111111111111
RNA.splicing..via.transesterification.reactions..GO.0000375.	LD30482	FBgn0029941	CG1677	0.50302	0.546052	0.579103333333333	0.53813	0.9	1	0.6	0.777777777777778	0.819444444444444
RNA.splicing..via.transesterification.reactions..GO.0000375.	LD27607	FBgn0028331	CG2221	0.474239666666667	0.504033333333333	0.507302666666667	0.534223	0.769230769230769	0.888888888888889	0.6	0.777777777777778	0.758974358974359
RNA.splicing..via.transesterification.reactions..GO.0000375.	LD35690	FBgn0038639	CG7705	0.56655	0.585534666666667	0.585046666666667	0.625749666666667	1	1	0.666666666666667	0.833333333333333	0.875
RNA.splicing..via.transesterification.reactions..GO.0000375.	SD01770	FBgn0050020	CG30020	0.525953666666667	0.531715333333333	0.613087666666667	0.516635666666667	0.9	1	0.666666666666667	0.777777777777778	0.836111111111111
RNA.splicing..via.transesterification.reactions..GO.0000375.	LD40657	FBgn0032298	CG6724	0.555784333333333	0.524624	0.535668	0.600767	1	1	0.6	0.833333333333333	0.858333333333333
RNA.splicing..via.transesterification.reactions..GO.0000375.	LD30427	FBgn0010649	CG1952	0.504562666666667	0.513480666666667	0.532612333333333	0.521187333333333	0.9	1	0.6	0.777777777777778	0.819444444444444
RNA.splicing..via.transesterification.reactions..GO.0000375.	LD39814	FBgn0029738	CG4068	0.458121333333333	0.528401	0.57922	0.467398333333333	0.733333333333333	1	0.6	0.777777777777778	0.777777777777778
RNA.splicing..via.transesterification.reactions..GO.0000375.	LD29726	FBgn0034310	CG5733	0.480232666666667	0.514212	0.452769333333333	0.490197666666667	0.769230769230769	1	0.5	0.777777777777778	0.761752136752137
RNA.splicing..via.transesterification.reactions..GO.0000375.	SD03546	FBgn0032050	CG13096	0.533884666666667	0.442573333333333	0.545338666666667	0.537907333333333	0.9	0.8	0.6	0.777777777777778	0.769444444444444
RNA.splicing..via.transesterification.reactions..GO.0000375.	LD44026	FBgn0032197	CG5694	0.522887	0.527824333333333	0.514147	0.584005666666667	0.9	1	0.6	0.833333333333333	0.833333333333333
RNA.splicing..via.transesterification.reactions..GO.0000375.	LD28680	FBgn0051898	CG31898	0.529883	0.541042333333333	0.547439333333333	0.524912333333333	0.9	1	0.6	0.777777777777778	0.819444444444444
RNA.splicing..via.transesterification.reactions..GO.0000375.	LD22412	FBgn0035357	CG1244	0.586523333333333	0.550782	0.609089333333333	0.591181333333333	1	1	0.666666666666667	0.833333333333333	0.875
RNA.splicing..via.transesterification.reactions..GO.0000375.	LD39912	FBgn0038381	CG3303	0.463990333333333	0.504803333333333	0.539650666666667	0.467524	0.769230769230769	0.888888888888889	0.6	0.777777777777778	0.758974358974359
RNA.splicing..via.transesterification.reactions..GO.0000375.	LD46621	FBgn0040235	CG12135	0.604811333333333	0.578078	0.571868	0.65219	1	1	0.6	1	0.9
RNA.splicing..via.transesterification.reactions..GO.0000375.	LD32040	FBgn0027949	CG10364	0.523969333333333	0.528745	0.551643	0.498028	0.9	1	0.6	0.777777777777778	0.819444444444444
RNA.splicing..via.transesterification.reactions..GO.0000375.	SD09295	FBgn0037831	CG14685	0.479013	0.506726333333333	0.566627666666667	0.509253666666667	0.769230769230769	0.888888888888889	0.6	0.777777777777778	0.758974358974359
RNA.splicing..via.transesterification.reactions..GO.0000375.	LD27847	FBgn0036800	CG6897	0.399516666666667	0.531284	0.592594	0.509845	0.6875	1	0.666666666666667	0.777777777777778	0.782986111111111
RNA.splicing..via.transesterification.reactions..GO.0000375.	LD46404	FBgn0035393	CG16753	0.496506333333333	0.488265333333333	0.498261333333333	0.51112	0.9	0.888888888888889	0.6	0.777777777777778	0.791666666666667
RNA.splicing..via.transesterification.reactions..GO.0000375.	LD38322	FBgn0034504	CG8929	0.487409	0.485646333333333	0.622323333333333	0.508629333333333	0.769230769230769	0.8	0.666666666666667	0.777777777777778	0.753418803418803
RNA.splicing..via.transesterification.reactions..GO.0000375.	LD47540	FBgn0033059	CG7845	0.531886	0.480544333333333	0.497827	0.568452666666667	0.9	0.8	0.6	0.833333333333333	0.783333333333333
RNA.splicing..via.transesterification.reactions..GO.0000375.	LD29542	FBgn0031991	CG8506	0.575254333333333	0.655815	0.652850666666667	0.638989	1	1	1	1	1
RNA.splicing..via.transesterification.reactions..GO.0000375.	LD46895	FBgn0027866	CG9776	0.496085333333333	0.551268	0.604136666666667	0.491051	0.9	1	0.666666666666667	0.777777777777778	0.836111111111111
RNA.splicing..via.transesterification.reactions..GO.0000375.	LD30257	FBgn0030034	CG10555	0.523951	0.527899333333333	0.423505333333333	0.514903	0.9	1	0.5	0.777777777777778	0.794444444444445
RNA.splicing..via.transesterification.reactions..GO.0000375.	LD44526	FBgn0028383	CG32386	0.475974666666667	0.52945	0.660073	0.551805	0.769230769230769	1	1	0.777777777777778	0.886752136752137
RNA.splicing..via.transesterification.reactions..GO.0000375.	LD22180	FBgn0026149	CG17252	0.534601	0.586993333333333	0.599925333333333	0.57192	0.9	1	0.666666666666667	0.833333333333333	0.85
RNA.splicing..via.transesterification.reactions..GO.0000375.	LD26416	FBgn0038460	CG18622	0.620507	0.607484333333333	0.662187333333333	0.645913333333333	1	1	1	1	1
RNA.splicing..via.transesterification.reactions..GO.0000375.	LD45195	FBgn0035370	CG1240	0.564721	0.610419666666667	0.690366666666667	0.601222666666667	1	1	1	0.833333333333333	0.958333333333333
RNA.splicing..via.transesterification.reactions..GO.0000375.	LD47989	FBgn0037657	CG11990	0.502035333333333	0.468874	0.516133333333333	0.499453666666667	0.9	0.8	0.6	0.777777777777778	0.769444444444444
RNA.splicing..via.transesterification.reactions..GO.0000375.	LD34072	FBgn0004401	CG6143	0.615383	0.631978	0.663799666666667	0.663139	1	1	1	1	1
RNA.splicing..via.transesterification.reactions..GO.0000375.	LD38760	FBgn0034657	CG17952	0.513110666666667	0.576228333333333	0.592009333333333	0.582604666666667	0.9	1	0.666666666666667	0.833333333333333	0.85
RNA.splicing..via.transesterification.reactions..GO.0000375.	LD29554	FBgn0032717	CG10600	0.482137333333333	0.552177666666667	0.604686333333333	0.556051666666667	0.769230769230769	1	0.666666666666667	0.777777777777778	0.803418803418803
RNA.splicing..via.transesterification.reactions..GO.0000375.	LD35413	FBgn0051211	CG31211	0.506009333333333	0.559426666666667	0.574357	0.560790333333333	0.9	1	0.6	0.833333333333333	0.833333333333333
RNA.splicing..via.transesterification.reactions.with.bulged.adenosine.as.nucleophile..GO.0000377.	GH18623	FBgn0032600	CG17912	0.449381	0.489687666666667	0.591889666666667	0.594031666666667	1	0.916666666666667	1	0.5	0.854166666666667
RNA.splicing..via.transesterification.reactions.with.bulged.adenosine.as.nucleophile..GO.0000377.	LD30246	FBgn0031018	CG12200	0.487146333333333	0.50013	0.547644	0.576633333333333	1	0.916666666666667	1	0.5	0.854166666666667
RNA.splicing..via.transesterification.reactions.with.bulged.adenosine.as.nucleophile..GO.0000377.	GH11495	FBgn0037701	CG9373	0.526098666666667	0.533281333333333	0.504520333333333	0.621891	1	1	0.8	0.5	0.825
RNA.splicing..via.transesterification.reactions.with.bulged.adenosine.as.nucleophile..GO.0000377.	SD02313	FBgn0035703	CG8270	0.510831333333333	0.493093	0.579658333333333	0.596661	1	0.916666666666667	1	0.5	0.854166666666667
RNA.splicing..via.transesterification.reactions.with.bulged.adenosine.as.nucleophile..GO.0000377.	LD28755	FBgn0030504	CG2691	0.439485	0.492929	0.469256666666667	0.616684	1	0.916666666666667	0.7	0.5	0.779166666666667
RNA.splicing..via.transesterification.reactions.with.bulged.adenosine.as.nucleophile..GO.0000377.	LD34009	FBgn0032378	CG14939	0.461496333333333	0.511461666666667	0.523736	0.615873333333333	1	1	0.8	0.5	0.825
RNA.splicing..via.transesterification.reactions.with.bulged.adenosine.as.nucleophile..GO.0000377.	GH07921	FBgn0027567	CG8108	0.433869666666667	0.418919	0.495686666666667	0.576595333333333	1	0.785714285714286	0.8	0.5	0.771428571428571
RNA.splicing..via.transesterification.reactions.with.bulged.adenosine.as.nucleophile..GO.0000377.	LD26530	FBgn0034862	CG5357	0.454266333333333	0.434222	0.518541	0.519271333333333	1	0.846153846153846	0.8	0.5	0.786538461538462
RNA.splicing..via.transesterification.reactions.with.bulged.adenosine.as.nucleophile..GO.0000377.	LD29352	FBgn0030625	CG5877	0.428893	0.419749333333333	0.568699	0.463068666666667	0.8	0.785714285714286	1	0.5	0.771428571428571
RNA.splicing..via.transesterification.reactions.with.bulged.adenosine.as.nucleophile..GO.0000377.	LD28210	FBgn0039554	CG5003	0.477521333333333	0.529293	0.444064666666667	0.626555333333333	1	1	0.7	0.5	0.8
RNA.splicing..via.transesterification.reactions.with.bulged.adenosine.as.nucleophile..GO.0000377.	LD29822	FBgn0031764	CG9107	0.497083333333333	0.513938333333333	0.638780666666667	0.655837333333333	1	1	1	0.5	0.875
RNA.splicing..via.transesterification.reactions.with.bulged.adenosine.as.nucleophile..GO.0000377.	LD27810	FBgn0032600	CG17912	0.421393666666667	0.463357333333333	0.566332333333333	0.554313333333333	0.8	0.916666666666667	1	0.5	0.804166666666667
RNA.splicing..via.transesterification.reactions.with.bulged.adenosine.as.nucleophile..GO.0000377.	LD27375	FBgn0035370	CG1240	0.46306	0.535592	0.538696666666667	0.669334	1	1	1	0.5	0.875
RNA.splicing..via.transesterification.reactions.with.bulged.adenosine.as.nucleophile..GO.0000377.	GH11507	FBgn0051697	CG31697	0.478474333333333	0.491465	0.447635666666667	0.564976666666667	1	0.916666666666667	0.7	0.5	0.779166666666667
RNA.splicing..via.transesterification.reactions.with.bulged.adenosine.as.nucleophile..GO.0000377.	LD44521	FBgn0035318	CG9018	0.560768	0.584464666666667	0.639650333333333	0.708324666666667	1	1	1	0.5	0.875
RNA.splicing..via.transesterification.reactions.with.bulged.adenosine.as.nucleophile..GO.0000377.	LD46946	FBgn0030504	CG2691	0.455520666666667	0.467922333333333	0.519658666666667	0.50966	1	0.916666666666667	0.8	0.5	0.804166666666667
RNA.splicing..via.transesterification.reactions.with.bulged.adenosine.as.nucleophile..GO.0000377.	LD23032	FBgn0035357	CG1244	0.495055	0.483549333333333	0.521751	0.568270333333333	1	0.916666666666667	0.8	0.5	0.804166666666667
RNA.splicing..via.transesterification.reactions.with.bulged.adenosine.as.nucleophile..GO.0000377.	LD43258	FBgn0032200	CG5676	0.439761666666667	0.46963	0.469094	0.557243333333333	1	0.916666666666667	0.7	0.5	0.779166666666667
RNA.splicing..via.transesterification.reactions.with.bulged.adenosine.as.nucleophile..GO.0000377.	LD28173	FBgn0039767	CG2218	0.468264333333333	0.486187666666667	0.411287	0.512191666666667	1	0.916666666666667	0.636363636363636	0.5	0.763257575757576
RNA.splicing..via.transesterification.reactions.with.bulged.adenosine.as.nucleophile..GO.0000377.	LD21659	FBgn0037943	CG14722	0.421735666666667	0.429338666666667	0.589020666666667	0.567588	0.8	0.846153846153846	1	0.5	0.786538461538462
RNA.splicing..via.transesterification.reactions.with.bulged.adenosine.as.nucleophile..GO.0000377.	LD44736	FBgn0033897	CG8233	0.455837666666667	0.462737666666667	0.565335666666667	0.583475666666667	1	0.916666666666667	1	0.5	0.854166666666667
RNA.splicing..via.transesterification.reactions.with.bulged.adenosine.as.nucleophile..GO.0000377.	LD31292	FBgn0037657	CG11990	0.433795666666667	0.485876333333333	0.534451	0.599679333333333	1	0.916666666666667	1	0.5	0.854166666666667
RNA.splicing..via.transesterification.reactions.with.bulged.adenosine.as.nucleophile..GO.0000377.	LD30482	FBgn0029941	CG1677	0.453107666666667	0.504239333333333	0.504103333333333	0.617341333333333	1	0.916666666666667	0.8	0.5	0.804166666666667
RNA.splicing..via.transesterification.reactions.with.bulged.adenosine.as.nucleophile..GO.0000377.	LD35690	FBgn0038639	CG7705	0.440984	0.484077666666667	0.549821666666667	0.625114	1	0.916666666666667	1	0.5	0.854166666666667
RNA.splicing..via.transesterification.reactions.with.bulged.adenosine.as.nucleophile..GO.0000377.	SD01770	FBgn0050020	CG30020	0.439444333333333	0.476485666666667	0.550133	0.560229333333333	1	0.916666666666667	1	0.5	0.854166666666667
RNA.splicing..via.transesterification.reactions.with.bulged.adenosine.as.nucleophile..GO.0000377.	LD39814	FBgn0029738	CG4068	0.504306666666667	0.501798	0.498957333333333	0.622054333333333	1	0.916666666666667	0.8	0.5	0.804166666666667
RNA.splicing..via.transesterification.reactions.with.bulged.adenosine.as.nucleophile..GO.0000377.	LD29726	FBgn0034310	CG5733	0.498244666666667	0.497261	0.516937666666667	0.617017	1	0.916666666666667	0.8	0.5	0.804166666666667
RNA.splicing..via.transesterification.reactions.with.bulged.adenosine.as.nucleophile..GO.0000377.	LD44026	FBgn0032197	CG5694	0.408307333333333	0.476483666666667	0.526459	0.514199333333333	0.705882352941177	0.916666666666667	1	0.5	0.78063725490196
RNA.splicing..via.transesterification.reactions.with.bulged.adenosine.as.nucleophile..GO.0000377.	LD28680	FBgn0051898	CG31898	0.537947666666667	0.518841666666667	0.598364	0.638182666666667	1	1	1	0.5	0.875
RNA.splicing..via.transesterification.reactions.with.bulged.adenosine.as.nucleophile..GO.0000377.	LD22412	FBgn0035357	CG1244	0.446620666666667	0.474280333333333	0.569545	0.616044	1	0.916666666666667	1	0.5	0.854166666666667
RNA.splicing..via.transesterification.reactions.with.bulged.adenosine.as.nucleophile..GO.0000377.	LD46621	FBgn0040235	CG12135	0.441972	0.482826333333333	0.634684	0.575313333333333	1	0.916666666666667	1	0.5	0.854166666666667
RNA.splicing..via.transesterification.reactions.with.bulged.adenosine.as.nucleophile..GO.0000377.	LD43036	FBgn0035205	CG2469	0.459199666666667	0.461506333333333	0.436813	0.563759333333333	1	0.916666666666667	0.7	0.5	0.779166666666667
RNA.splicing..via.transesterification.reactions.with.bulged.adenosine.as.nucleophile..GO.0000377.	LD38322	FBgn0034504	CG8929	0.455199333333333	0.469909	0.502989	0.563231666666667	1	0.916666666666667	0.8	0.5	0.804166666666667
RNA.splicing..via.transesterification.reactions.with.bulged.adenosine.as.nucleophile..GO.0000377.	LD47540	FBgn0033059	CG7845	0.413256333333333	0.429881	0.554287	0.471341666666667	0.8	0.846153846153846	1	0.5	0.786538461538462
RNA.splicing..via.transesterification.reactions.with.bulged.adenosine.as.nucleophile..GO.0000377.	LD29542	FBgn0031991	CG8506	0.569642666666667	0.576664	0.607546	0.745126666666667	1	1	1	0.5	0.875
RNA.splicing..via.transesterification.reactions.with.bulged.adenosine.as.nucleophile..GO.0000377.	SD05480	FBgn0032521	CG7110	0.447423666666667	0.485411	0.440917333333333	0.521950333333333	1	0.916666666666667	0.7	0.5	0.779166666666667
RNA.splicing..via.transesterification.reactions.with.bulged.adenosine.as.nucleophile..GO.0000377.	LD30257	FBgn0030034	CG10555	0.534201333333333	0.506058	0.608977	0.582622666666667	1	0.916666666666667	1	0.5	0.854166666666667
RNA.splicing..via.transesterification.reactions.with.bulged.adenosine.as.nucleophile..GO.0000377.	LD44526	FBgn0028383	CG32386	0.451047666666667	0.467556333333333	0.505891666666667	0.615426	1	0.916666666666667	0.8	0.5	0.804166666666667
RNA.splicing..via.transesterification.reactions.with.bulged.adenosine.as.nucleophile..GO.0000377.	LD30155	FBgn0037245	CG14648	0.449266	0.441635333333333	0.446990666666667	0.523834666666667	1	0.846153846153846	0.7	0.5	0.761538461538461
RNA.splicing..via.transesterification.reactions.with.bulged.adenosine.as.nucleophile..GO.0000377.	LD22180	FBgn0026149	CG17252	0.421019	0.485054666666667	0.505723666666667	0.600534	0.8	0.916666666666667	0.8	0.5	0.754166666666667
RNA.splicing..via.transesterification.reactions.with.bulged.adenosine.as.nucleophile..GO.0000377.	LD26416	FBgn0038460	CG18622	0.516310333333333	0.550193333333333	0.606746	0.691151666666667	1	1	1	0.5	0.875
RNA.splicing..via.transesterification.reactions.with.bulged.adenosine.as.nucleophile..GO.0000377.	LD28566	FBgn0014092	CG4278	0.480384666666667	0.490061333333333	0.562816333333333	0.624266666666667	1	0.916666666666667	1	0.5	0.854166666666667
RNA.splicing..via.transesterification.reactions.with.bulged.adenosine.as.nucleophile..GO.0000377.	LD45195	FBgn0035370	CG1240	0.457587	0.511484666666667	0.554591666666667	0.645059	1	1	1	0.5	0.875
RNA.splicing..via.transesterification.reactions.with.bulged.adenosine.as.nucleophile..GO.0000377.	LD34072	FBgn0004401	CG6143	0.521789	0.535073666666667	0.606124	0.698448666666667	1	1	1	0.5	0.875
RNA.splicing..via.transesterification.reactions.with.bulged.adenosine.as.nucleophile..GO.0000377.	LD38760	FBgn0034657	CG17952	0.424165666666667	0.492771333333333	0.504444666666667	0.595133666666667	0.8	0.916666666666667	0.8	0.5	0.754166666666667
RNA.splicing..via.transesterification.reactions.with.bulged.adenosine.as.nucleophile..GO.0000377.	LD29554	FBgn0032717	CG10600	0.474065666666667	0.501057	0.468490333333333	0.645651333333333	1	0.916666666666667	0.7	0.5	0.779166666666667
RNA.splicing..via.transesterification.reactions.with.bulged.adenosine.as.nucleophile..GO.0000377.	LD35413	FBgn0051211	CG31211	0.490917	0.535210666666667	0.564448666666667	0.622065666666667	1	1	1	0.5	0.875
alternative.nuclear.mRNA.splicing..via.spliceosome..GO.0000380.	GH18623	FBgn0032600	CG17912	0.441921333333333	0.534221	0.515842333333333	0.414826666666667	1	0.75	0.666666666666667	1	0.854166666666667
alternative.nuclear.mRNA.splicing..via.spliceosome..GO.0000380.	GH11495	FBgn0037701	CG9373	0.430155	0.540829666666667	0.455725666666667	0.472719333333333	1	1	0.666666666666667	1	0.916666666666667
alternative.nuclear.mRNA.splicing..via.spliceosome..GO.0000380.	SD02313	FBgn0035703	CG8270	0.442180333333333	0.594178333333333	0.556371333333333	0.449108	1	1	0.666666666666667	1	0.916666666666667
alternative.nuclear.mRNA.splicing..via.spliceosome..GO.0000380.	LD28755	FBgn0030504	CG2691	0.436328666666667	0.457271666666667	0.483510333333333	0.403075666666667	1	0.5	0.666666666666667	1	0.791666666666667
alternative.nuclear.mRNA.splicing..via.spliceosome..GO.0000380.	LD34009	FBgn0032378	CG14939	0.435815333333333	0.547637	0.532645333333333	0.420740666666667	1	1	0.666666666666667	1	0.916666666666667
alternative.nuclear.mRNA.splicing..via.spliceosome..GO.0000380.	GH07921	FBgn0027567	CG8108	0.458465	0.545239333333333	0.552536	0.474306666666667	1	1	0.666666666666667	1	0.916666666666667
alternative.nuclear.mRNA.splicing..via.spliceosome..GO.0000380.	LD26530	FBgn0034862	CG5357	0.396146666666667	0.538395333333333	0.55617	0.433247	0.777777777777778	1	0.666666666666667	1	0.861111111111111
alternative.nuclear.mRNA.splicing..via.spliceosome..GO.0000380.	LD28210	FBgn0039554	CG5003	0.433717666666667	0.520111666666667	0.522223333333333	0.437695	1	0.6	0.666666666666667	1	0.816666666666667
alternative.nuclear.mRNA.splicing..via.spliceosome..GO.0000380.	LD46938	FBgn0039013	CG4813	0.388202333333333	0.529292	0.505505333333333	0.400650666666667	0.777777777777778	0.75	0.666666666666667	1	0.798611111111111
alternative.nuclear.mRNA.splicing..via.spliceosome..GO.0000380.	LD44521	FBgn0035318	CG9018	0.475067333333333	0.550894333333333	0.589888666666667	0.468434333333333	1	1	1	1	1
alternative.nuclear.mRNA.splicing..via.spliceosome..GO.0000380.	LD21659	FBgn0037943	CG14722	0.432786333333333	0.538393	0.503354666666667	0.400654	1	1	0.666666666666667	1	0.916666666666667
alternative.nuclear.mRNA.splicing..via.spliceosome..GO.0000380.	LD30482	FBgn0029941	CG1677	0.454698666666667	0.571578	0.554358	0.460189666666667	1	1	0.666666666666667	1	0.916666666666667
alternative.nuclear.mRNA.splicing..via.spliceosome..GO.0000380.	LD27607	FBgn0028331	CG2221	0.428414333333333	0.522118333333333	0.537988	0.417224	1	0.6	0.666666666666667	1	0.816666666666667
alternative.nuclear.mRNA.splicing..via.spliceosome..GO.0000380.	SD01770	FBgn0050020	CG30020	0.415957333333333	0.589913666666667	0.513779666666667	0.438855	0.777777777777778	1	0.666666666666667	1	0.861111111111111
alternative.nuclear.mRNA.splicing..via.spliceosome..GO.0000380.	LD39814	FBgn0029738	CG4068	0.37986	0.529672	0.410905	0.436569666666667	0.777777777777778	0.75	0.6	1	0.781944444444444
alternative.nuclear.mRNA.splicing..via.spliceosome..GO.0000380.	LD28680	FBgn0051898	CG31898	0.441501	0.635674666666667	0.610211666666667	0.507570666666667	1	1	1	1	1
alternative.nuclear.mRNA.splicing..via.spliceosome..GO.0000380.	LD22412	FBgn0035357	CG1244	0.44222	0.59138	0.539182333333333	0.431233666666667	1	1	0.666666666666667	1	0.916666666666667
alternative.nuclear.mRNA.splicing..via.spliceosome..GO.0000380.	LD27847	FBgn0036800	CG6897	0.398398	0.560997333333333	0.520022666666667	0.430652666666667	0.777777777777778	1	0.666666666666667	1	0.861111111111111
alternative.nuclear.mRNA.splicing..via.spliceosome..GO.0000380.	LD38322	FBgn0034504	CG8929	0.445439333333333	0.616463666666667	0.551248	0.515663	1	1	0.666666666666667	1	0.916666666666667
alternative.nuclear.mRNA.splicing..via.spliceosome..GO.0000380.	LD29542	FBgn0031991	CG8506	0.468810666666667	0.621704333333333	0.604800666666667	0.448133	1	1	1	1	1
alternative.nuclear.mRNA.splicing..via.spliceosome..GO.0000380.	LD46895	FBgn0027866	CG9776	0.428870333333333	0.540399333333333	0.469978	0.388401333333333	1	1	0.666666666666667	0.833333333333333	0.875
alternative.nuclear.mRNA.splicing..via.spliceosome..GO.0000380.	LD44526	FBgn0028383	CG32386	0.427628	0.597263	0.557457333333333	0.465624	1	1	0.666666666666667	1	0.916666666666667
alternative.nuclear.mRNA.splicing..via.spliceosome..GO.0000380.	GH07228	FBgn0035205	CG2469	0.383697666666667	0.546488333333333	0.484108666666667	0.414493666666667	0.777777777777778	1	0.666666666666667	1	0.861111111111111
alternative.nuclear.mRNA.splicing..via.spliceosome..GO.0000380.	LD26416	FBgn0038460	CG18622	0.444985	0.594643	0.594266333333333	0.445403666666667	1	1	1	1	1
alternative.nuclear.mRNA.splicing..via.spliceosome..GO.0000380.	LD28566	FBgn0014092	CG4278	0.379486333333333	0.569421666666667	0.445207666666667	0.433912333333333	0.777777777777778	1	0.666666666666667	1	0.861111111111111
alternative.nuclear.mRNA.splicing..via.spliceosome..GO.0000380.	LD45195	FBgn0035370	CG1240	0.424529666666667	0.535496	0.523457	0.402517	0.8	1	0.666666666666667	1	0.866666666666667
alternative.nuclear.mRNA.splicing..via.spliceosome..GO.0000380.	LD34072	FBgn0004401	CG6143	0.468688666666667	0.639895	0.626746666666667	0.454863	1	1	1	1	1
alternative.nuclear.mRNA.splicing..via.spliceosome..GO.0000380.	LD38760	FBgn0034657	CG17952	0.472760666666667	0.586768666666667	0.573087	0.420431333333333	1	1	1	1	1
alternative.nuclear.mRNA.splicing..via.spliceosome..GO.0000380.	LD29554	FBgn0032717	CG10600	0.407456666666667	0.559541333333333	0.535253333333333	0.411449666666667	0.777777777777778	1	0.666666666666667	1	0.861111111111111
regulation.of.alternative.nuclear.mRNA.splicing..via.spliceosome..GO.0000381.	SD02313	FBgn0035703	CG8270	0.496974666666667	0.380648333333333	0.495962	0.555095	0.5	1	0.5	1	0.75
regulation.of.alternative.nuclear.mRNA.splicing..via.spliceosome..GO.0000381.	SD01770	FBgn0050020	CG30020	0.537647	0.316125666666667	0.417667	0.509341333333333	0.666666666666667	0.888888888888889	0.5	1	0.763888888888889
regulation.of.alternative.nuclear.mRNA.splicing..via.spliceosome..GO.0000381.	LD28680	FBgn0051898	CG31898	0.517318333333333	0.344864	0.473016333333333	0.536856	0.5	1	0.5	1	0.75
regulation.of.alternative.nuclear.mRNA.splicing..via.spliceosome..GO.0000381.	LD38322	FBgn0034504	CG8929	0.509285666666667	0.357010333333333	0.480333666666667	0.531876	0.5	1	0.5	1	0.75
nuclear.mRNA.splicing..via.spliceosome..GO.0000398.	GH11495	FBgn0037701	CG9373	0.638737666666667	0.483925333333333	0.528379666666667	0.572560666666667	0.666666666666667	0.727272727272727	1	0.611111111111111	0.751262626262626
nuclear.mRNA.splicing..via.spliceosome..GO.0000398.	LD34009	FBgn0032378	CG14939	0.622532	0.544346666666667	0.494044	0.595839	0.666666666666667	1	0.875	0.666666666666667	0.802083333333333
nuclear.mRNA.splicing..via.spliceosome..GO.0000398.	LD29822	FBgn0031764	CG9107	0.638324	0.555655333333333	0.488748	0.628906333333333	0.666666666666667	1	0.875	0.666666666666667	0.802083333333333
nuclear.mRNA.splicing..via.spliceosome..GO.0000398.	LD27375	FBgn0035370	CG1240	0.656655333333333	0.565168666666667	0.495953666666667	0.641462	0.666666666666667	1	0.875	0.666666666666667	0.802083333333333
nuclear.mRNA.splicing..via.spliceosome..GO.0000398.	LD44521	FBgn0035318	CG9018	0.707489333333333	0.567154666666667	0.533105	0.605124333333333	1	1	1	0.666666666666667	0.916666666666667
nuclear.mRNA.splicing..via.spliceosome..GO.0000398.	LD30482	FBgn0029941	CG1677	0.621311333333333	0.537113333333333	0.505004333333333	0.563347333333333	0.666666666666667	1	0.875	0.611111111111111	0.788194444444444
nuclear.mRNA.splicing..via.spliceosome..GO.0000398.	LD28680	FBgn0051898	CG31898	0.581833333333333	0.572664	0.532556333333333	0.53963	0.5	1	1	0.611111111111111	0.777777777777778
nuclear.mRNA.splicing..via.spliceosome..GO.0000398.	LD22412	FBgn0035357	CG1244	0.644765666666667	0.571047666666667	0.500633666666667	0.570176333333333	0.666666666666667	1	0.875	0.611111111111111	0.788194444444444
nuclear.mRNA.splicing..via.spliceosome..GO.0000398.	LD27847	FBgn0036800	CG6897	0.634172	0.533992666666667	0.442597333333333	0.552162333333333	0.666666666666667	1	0.8	0.611111111111111	0.769444444444444
nuclear.mRNA.splicing..via.spliceosome..GO.0000398.	LD29542	FBgn0031991	CG8506	0.697887666666667	0.625899666666667	0.542636666666667	0.668599666666667	1	1	1	0.666666666666667	0.916666666666667
nuclear.mRNA.splicing..via.spliceosome..GO.0000398.	LD26416	FBgn0038460	CG18622	0.677177666666667	0.576800333333333	0.527236	0.605449	1	1	1	0.666666666666667	0.916666666666667
nuclear.mRNA.splicing..via.spliceosome..GO.0000398.	LD45195	FBgn0035370	CG1240	0.640277333333333	0.582504	0.500300666666667	0.632999	0.666666666666667	1	0.875	0.666666666666667	0.802083333333333
nuclear.mRNA.splicing..via.spliceosome..GO.0000398.	LD34072	FBgn0004401	CG6143	0.693338333333333	0.62956	0.549580333333333	0.656222666666667	1	1	1	0.666666666666667	0.916666666666667
nuclear.mRNA.splicing..via.spliceosome..GO.0000398.	LD29554	FBgn0032717	CG10600	0.639767666666667	0.578443666666667	0.460588	0.591345333333333	0.666666666666667	1	0.818181818181818	0.666666666666667	0.787878787878788
sister.chromatid.segregation..GO.0000819.	LD38710	FBgn0032154	CG5924	0.667337333333333	0.475656	0.524230333333333	0.628954333333333	0.666666666666667	1	1	0.5	0.791666666666667
sister.chromatid.segregation..GO.0000819.	LD26217	FBgn0031848	CG11329	0.647117	0.452291666666667	0.482436666666667	0.624637333333333	0.666666666666667	1	1	0.5	0.791666666666667
sister.chromatid.segregation..GO.0000819.	SD03445	FBgn0028954	CG3287	0.661899333333333	0.457679666666667	0.460673333333333	0.580713333333333	0.666666666666667	1	1	0.333333333333333	0.75
sister.chromatid.segregation..GO.0000819.	LD27350	FBgn0046222	CG1109	0.729676333333333	0.5141	0.548039	0.613293	1	1	1	0.5	0.875
sister.chromatid.segregation..GO.0000819.	LD46979	FBgn0037068	CG7663	0.636717666666667	0.483795333333333	0.460676	0.543174	0.666666666666667	1	1	0.333333333333333	0.75
sister.chromatid.segregation..GO.0000819.	LD26389	FBgn0046222	CG1109	0.699065	0.473966333333333	0.479102666666667	0.621495	0.666666666666667	1	1	0.5	0.791666666666667
sister.chromatid.segregation..GO.0000819.	GH21591	FBgn0002872	CG1960	0.736017333333333	0.505594666666667	0.557079	0.618327333333333	1	1	1	0.5	0.875
sister.chromatid.segregation..GO.0000819.	LD46023	FBgn0032262	CG7384	0.722701	0.524736333333333	0.545924	0.557178666666667	1	1	1	0.333333333333333	0.833333333333333
sister.chromatid.segregation..GO.0000819.	LD29015	FBgn0033000	CG14464	0.710968	0.516314666666667	0.536814333333333	0.662624	0.666666666666667	1	1	0.5	0.791666666666667
sister.chromatid.segregation..GO.0000819.	LD42550	FBgn0046767	NA	0.625106666666667	0.446408	0.449916666666667	0.623858666666667	0.666666666666667	1	1	0.5	0.791666666666667
sister.chromatid.segregation..GO.0000819.	LD46305	FBgn0030813	CG4949	0.685608	0.480031333333333	0.486970666666667	0.636005	0.666666666666667	1	1	0.5	0.791666666666667
sister.chromatid.segregation..GO.0000819.	LD33780	FBgn0043001	CG15736	0.586169333333333	0.456329666666667	0.480310666666667	0.616711	0.6	1	1	0.5	0.775
sister.chromatid.segregation..GO.0000819.	LD26813	FBgn0030122	CG16892	0.701036666666667	0.497977	0.521542333333333	0.583836666666667	0.666666666666667	1	1	0.5	0.791666666666667
sister.chromatid.segregation..GO.0000819.	LD28359	FBgn0030336	CG1578	0.719633333333333	0.531588333333333	0.550037666666667	0.645285666666667	1	1	1	0.5	0.875
sister.chromatid.segregation..GO.0000819.	LD42637	FBgn0030122	CG16892	0.692518666666667	0.502635333333333	0.524469666666667	0.611284	0.666666666666667	1	1	0.5	0.791666666666667
sister.chromatid.segregation..GO.0000819.	SD04935	FBgn0031078	CG11943	0.641982666666667	0.465735	0.486607666666667	0.559640333333333	0.666666666666667	1	1	0.333333333333333	0.75
cellular.morphogenesis..GO.0000902.	SD02051	FBgn0039936	CG11148	0.508164	0.5755	0.528066333333333	0.449693	0.583333333333333	1	1	0.666666666666667	0.8125
cellular.morphogenesis..GO.0000902.	SD01935	FBgn0044441	CG2485	0.49261	0.559529666666667	0.474891	0.467213	0.583333333333333	1	0.833333333333333	0.75	0.791666666666667
cellular.morphogenesis..GO.0000902.	GH18971	FBgn0029799	CG15772	0.532641333333333	0.588882666666667	0.458466333333333	0.446301666666667	0.583333333333333	1	0.833333333333333	0.666666666666667	0.770833333333333
cellular.morphogenesis..GO.0000902.	SD02514	FBgn0037336	CG2519	0.561930666666667	0.667477	0.520112666666667	0.52305	0.666666666666667	1	1	0.75	0.854166666666667
cellular.morphogenesis..GO.0000902.	GH01388	FBgn0039808	CG12071	0.558682333333333	0.610417666666667	0.474354666666667	0.479250333333333	0.666666666666667	1	0.833333333333333	0.75	0.8125
cellular.morphogenesis..GO.0000902.	SD03340	FBgn0029955	CG15478	0.578316666666667	0.59646	0.525551	0.492032	0.666666666666667	1	1	0.75	0.854166666666667
cellular.morphogenesis..GO.0000902.	LD45582	FBgn0034901	CG11300	0.501955666666667	0.549954	0.456733666666667	0.43702	0.583333333333333	1	0.833333333333333	0.666666666666667	0.770833333333333
cellular.morphogenesis..GO.0000902.	LD26105	FBgn0035621	CG10591	0.508301	0.515185	0.519084333333333	0.469536666666667	0.583333333333333	0.75	1	0.75	0.770833333333333
cellular.morphogenesis..GO.0000902.	GH13205	FBgn0037636	CG9821	0.489334	0.485687333333333	0.480526	0.475784666666667	0.583333333333333	0.666666666666667	1	0.75	0.75
cellular.morphogenesis..GO.0000902.	GH20322	FBgn0037541	CG2747	0.570069666666667	0.644198666666667	0.532620333333333	0.50627	0.666666666666667	1	1	0.75	0.854166666666667
skeletal.development..GO.0001501.	GH20809	FBgn0052714	CG32714	0.446305666666667	0.395159	0.521860666666667	0.372710333333333	1	0.666666666666667	0.5	1	0.791666666666667
skeletal.development..GO.0001501.	GH07949	FBgn0052529	CG32529	0.465534666666667	0.335682666666667	0.467272333333333	0.368071	1	0.571428571428571	0.5	1	0.767857142857143
skeletal.development..GO.0001501.	GH01206	FBgn0031514	CG3332	0.507539666666667	0.355458333333333	0.555174333333333	0.394572666666667	1	0.571428571428571	0.5	1	0.767857142857143
skeletal.development..GO.0001501.	GH15053	FBgn0015570	CG2505	0.460644666666667	0.305429666666667	0.471119	0.355768666666667	1	0.571428571428571	0.5	1	0.767857142857143
skeletal.development..GO.0001501.	SD05726	FBgn0032976	CG6448	0.506555333333333	0.353658	0.536284	0.370893333333333	1	0.571428571428571	0.5	1	0.767857142857143
skeletal.development..GO.0001501.	GH01632	FBgn0063492	CG17533	0.537204	0.414226333333333	0.600592333333333	0.524847	1	0.666666666666667	0.5	1	0.791666666666667
skeletal.development..GO.0001501.	LP01670	FBgn0002531	CG11650	0.524554333333333	0.409365666666667	0.517893	0.457788666666667	1	0.666666666666667	0.5	1	0.791666666666667
skeletal.development..GO.0001501.	LP01839	FBgn0031034	CG14205	0.495791	0.373970666666667	0.553878666666667	0.357118333333333	1	0.571428571428571	0.5	1	0.767857142857143
skeletal.development..GO.0001501.	SD02464	FBgn0037142	CG14562	0.452061666666667	0.39232	0.447926666666667	0.413254666666667	1	0.666666666666667	0.5	1	0.791666666666667
skeletal.development..GO.0001501.	LP05867	FBgn0037234	CG9795	0.445618333333333	0.329037333333333	0.440372666666667	0.373539666666667	1	0.571428571428571	0.5	1	0.767857142857143
skeletal.development..GO.0001501.	GH04938	FBgn0031968	CG7231	0.451736	0.406527333333333	0.571527	0.376387666666667	1	0.666666666666667	0.5	1	0.791666666666667
skeletal.development..GO.0001501.	GH20308	FBgn0039312	CG10514	0.534050333333333	0.498461333333333	0.618207	0.523313	1	0.666666666666667	0.5	1	0.791666666666667
skeletal.development..GO.0001501.	GH10942	FBgn0051038	CG31038	0.449358666666667	0.365475	0.458036	0.379735333333333	1	0.571428571428571	0.5	1	0.767857142857143
skeletal.development..GO.0001501.	GH02340	FBgn0028504	CG12182	0.484192333333333	0.440963	0.574216	0.511557333333333	1	0.666666666666667	0.5	1	0.791666666666667
skeletal.development..GO.0001501.	GH06388	FBgn0033820	CG4716	0.485113666666667	0.477714333333333	0.57659	0.521429333333333	1	0.666666666666667	0.5	1	0.791666666666667
skeletal.development..GO.0001501.	LP02557	FBgn0052631	CG32631	0.515784	0.394166333333333	0.523394666666667	0.425992333333333	1	0.666666666666667	0.5	1	0.791666666666667
skeletal.development..GO.0001501.	SD05449	FBgn0030336	CG1578	0.45737	0.36463	0.469419666666667	0.410694333333333	1	0.571428571428571	0.5	1	0.767857142857143
skeletal.development..GO.0001501.	LP06072	FBgn0034291	CG5770	0.499776	0.360414333333333	0.557008666666667	0.388179666666667	1	0.571428571428571	0.5	1	0.767857142857143
skeletal.development..GO.0001501.	GH23730	FBgn0047307	NA	0.468051666666667	0.323428	0.511365333333333	0.373336666666667	1	0.571428571428571	0.5	1	0.767857142857143
skeletal.development..GO.0001501.	GH21832	FBgn0039026	CG7029	0.445592333333333	0.340893	0.432796666666667	0.356018	1	0.571428571428571	0.5	1	0.767857142857143
skeletal.development..GO.0001501.	LP03104	FBgn0036417	CG7906	0.494253333333333	0.387387666666667	0.480560666666667	0.413805	1	0.666666666666667	0.5	1	0.791666666666667
skeletal.development..GO.0001501.	GH10966	FBgn0035475	CG10866	0.450595333333333	0.341549333333333	0.469203666666667	0.387600666666667	1	0.571428571428571	0.5	1	0.767857142857143
skeletal.development..GO.0001501.	GH01142	FBgn0034198	CG11400	0.45412	0.433586	0.507987333333333	0.42921	1	0.666666666666667	0.5	1	0.791666666666667
skeletal.development..GO.0001501.	GH23683	FBgn0037568	CG9617	0.445501333333333	0.330186333333333	0.415737666666667	0.369008	1	0.571428571428571	0.5	1	0.767857142857143
skeletal.development..GO.0001501.	GH22222	FBgn0035833	CG7565	0.454454666666667	0.336538666666667	0.538658666666667	0.349978333333333	1	0.571428571428571	0.5	1	0.767857142857143
skeletal.development..GO.0001501.	GH10609	FBgn0041712	CG9889	0.455302666666667	0.403441	0.550909666666667	0.362940333333333	1	0.666666666666667	0.5	1	0.791666666666667
skeletal.development..GO.0001501.	LP01629	FBgn0039760	CG9682	0.528982333333333	0.419587666666667	0.584108333333333	0.423750666666667	1	0.666666666666667	0.5	1	0.791666666666667
skeletal.development..GO.0001501.	GH05093	FBgn0031778	CG9162	0.488768	0.379804333333333	0.530080333333333	0.441851333333333	1	0.666666666666667	0.5	1	0.791666666666667
skeletal.development..GO.0001501.	LP05733	FBgn0028533	CG7953	0.534231	0.441969333333333	0.598315333333333	0.492138333333333	1	0.666666666666667	0.5	1	0.791666666666667
skeletal.development..GO.0001501.	GH01257	FBgn0039342	CG5107	0.503134666666667	0.443296666666667	0.567007	0.52394	1	0.666666666666667	0.5	1	0.791666666666667
skeletal.development..GO.0001501.	GH13495	FBgn0039311	CG10513	0.511399333333333	0.445848	0.582453333333333	0.492379	1	0.666666666666667	0.5	1	0.791666666666667
skeletal.development..GO.0001501.	GH23479	FBgn0035710	CG10121	0.453599333333333	0.296019666666667	0.437082	0.336171666666667	1	0.571428571428571	0.5	1	0.767857142857143
skeletal.development..GO.0001501.	LP03006	FBgn0034741	CG4269	0.533393	0.453539	0.616853666666667	0.468578666666667	1	0.666666666666667	0.5	1	0.791666666666667
skeletal.development..GO.0001501.	GH19966	FBgn0032530	CG9263	0.536990333333333	0.434410666666667	0.587009333333333	0.559972333333333	1	0.666666666666667	0.5	1	0.791666666666667
skeletal.development..GO.0001501.	GH10201	FBgn0030148	CG3106	0.460713666666667	0.280598333333333	0.489741666666667	0.361383	1	0.571428571428571	0.5	1	0.767857142857143
regulation.of.neurotransmitter.levels..GO.0001505.	GH11558	FBgn0034742	CG4294	0.418934333333333	0.367102666666667	0.358664666666667	0.367854	1	1	0.5	0.666666666666667	0.791666666666667
regulation.of.neurotransmitter.levels..GO.0001505.	GH05734	FBgn0020372	CG11303	0.371101333333333	0.337919333333333	0.396841	0.345350666666667	1	1	1	0.666666666666667	0.916666666666667
regulation.of.neurotransmitter.levels..GO.0001505.	GH01560	FBgn0030259	CG1545	0.384759	0.341127666666667	0.293525333333333	0.344849	1	1	0.333333333333333	0.666666666666667	0.75
regulation.of.neurotransmitter.levels..GO.0001505.	GH15653	FBgn0032957	CG2225	0.386851333333333	0.318871666666667	0.397114666666667	0.356413333333333	1	0.8	1	0.666666666666667	0.866666666666667
regulation.of.neurotransmitter.levels..GO.0001505.	GH21903	FBgn0032857	CG10947	0.354609333333333	0.337984	0.390091	0.394447666666667	1	1	1	1	1
regulation.of.neurotransmitter.levels..GO.0001505.	GH11688	FBgn0027544	CG2217	0.316147	0.341043333333333	0.400053333333333	0.403704666666667	0.666666666666667	1	1	1	0.916666666666667
regulation.of.neurotransmitter.levels..GO.0001505.	GH02265	FBgn0039816	CG11317	0.41235	0.375337333333333	0.411096666666667	0.347030333333333	1	1	1	0.666666666666667	0.916666666666667
regulation.of.neurotransmitter.levels..GO.0001505.	LD43175	FBgn0032601	CG17914	0.354685	0.335431333333333	0.344533333333333	0.326742333333333	1	1	0.5	0.555555555555556	0.763888888888889
regulation.of.neurotransmitter.levels..GO.0001505.	GH21172	FBgn0052044	CG32044	0.340383666666667	0.329881333333333	0.397443	0.329120666666667	0.666666666666667	0.8	1	0.555555555555556	0.755555555555556
regulation.of.neurotransmitter.levels..GO.0001505.	GH20388	FBgn0051203	CG31203	0.385515	0.337585	0.351254	0.375801666666667	1	1	0.5	0.666666666666667	0.791666666666667
regulation.of.neurotransmitter.levels..GO.0001505.	GH25458	FBgn0040700	CG13719	0.393294333333333	0.352559	0.374152333333333	0.371613333333333	1	1	0.5	0.666666666666667	0.791666666666667
regulation.of.neurotransmitter.levels..GO.0001505.	GH12794	FBgn0039054	CG13830	0.378684666666667	0.327336333333333	0.420288	0.334220333333333	1	0.8	1	0.555555555555556	0.838888888888889
regulation.of.neurotransmitter.levels..GO.0001505.	GH16485	FBgn0035170	CG12191	0.350229333333333	0.341563333333333	0.389795	0.346823	0.666666666666667	1	1	0.666666666666667	0.833333333333333
regulation.of.neurotransmitter.levels..GO.0001505.	GH28577	FBgn0013467	CG18285	0.443530666666667	0.387680333333333	0.415508	0.384494666666667	1	1	1	0.666666666666667	0.916666666666667
regulation.of.neurotransmitter.levels..GO.0001505.	GH12964	FBgn0033730	CG8511	0.353919333333333	0.345671666666667	0.364069	0.292981	1	1	0.5	0.5	0.75
regulation.of.neurotransmitter.levels..GO.0001505.	GH21941	FBgn0051149	CG31149	0.404458666666667	0.369627666666667	0.405417666666667	0.400344666666667	1	1	1	1	1
regulation.of.cell.growth..GO.0001558.	LD26721	FBgn0030892	CG7206	0.487647	0.437086333333333	0.435959	0.423846	0.333333333333333	1	1	0.666666666666667	0.75
regulation.of.cell.growth..GO.0001558.	LD47606	FBgn0035765	CG8600	0.557492	0.433059333333333	0.40433	0.412380666666667	0.5	1	1	0.666666666666667	0.791666666666667
regulation.of.cell.growth..GO.0001558.	LD25951	FBgn0032961	CG1416	0.643586	0.42526	0.406258666666667	0.432309333333333	0.5	1	1	0.666666666666667	0.791666666666667
regulation.of.cell.growth..GO.0001558.	LD42595	FBgn0037680	CG8121	0.765085666666667	0.471169	0.413212	0.428718666666667	0.5	1	1	0.666666666666667	0.791666666666667
mesoderm.formation..GO.0001707.	LD34635	FBgn0035257	CG12011	0.485329666666667	0.392666666666667	0.385338666666667	0.379835666666667	0.5	1	0.5	1	0.75
mesoderm.formation..GO.0001707.	GH12350	FBgn0026144	CG1435	0.492630666666667	0.394344666666667	0.417455666666667	0.403540666666667	0.5	1	0.5	1	0.75
mesoderm.formation..GO.0001707.	SD02051	FBgn0039936	CG11148	0.536629333333333	0.476460333333333	0.399392333333333	0.365102666666667	0.5	1	0.5	1	0.75
mesoderm.formation..GO.0001707.	GH02266	FBgn0040041	CG17506	0.477173666666667	0.403994666666667	0.403343	0.399224	0.5	1	0.5	1	0.75
mesoderm.formation..GO.0001707.	LD47550	FBgn0033454	CG1671	0.456524333333333	0.388672333333333	0.454296333333333	0.360883333333333	0.5	1	0.5	1	0.75
mesoderm.formation..GO.0001707.	GH13205	FBgn0037636	CG9821	0.471849	0.414774333333333	0.372879666666667	0.355112333333333	0.5	1	0.5	1	0.75
cell.fate.determination..GO.0001709.	LD28384	FBgn0003575	CG6222	0.448493333333333	0.491527	0.461239666666667	0.484953333333333	0.833333333333333	0.75	0.833333333333333	0.833333333333333	0.8125
cell.fate.determination..GO.0001709.	GH20360	FBgn0027598	CG31012	0.426394	0.430211	0.486763333333333	0.476864333333333	0.833333333333333	0.75	0.833333333333333	0.833333333333333	0.8125
cell.fate.determination..GO.0001709.	LD34549	FBgn0020312	CG4050	0.352166666666667	0.446758666666667	0.423051333333333	0.423437666666667	0.7	0.75	0.833333333333333	0.75	0.758333333333333
cell.fate.determination..GO.0001709.	SD03484	FBgn0035393	CG16753	0.398019	0.439926	0.477340666666667	0.416064	0.833333333333333	0.75	0.833333333333333	0.75	0.791666666666667
cell.fate.determination..GO.0001709.	LD37276	FBgn0042111	CG18766	0.541300666666667	0.639684333333333	0.584052	0.600982	0.833333333333333	0.75	1	0.833333333333333	0.854166666666667
cell.fate.determination..GO.0001709.	SD05607	FBgn0010103	CG17411	0.490165666666667	0.627077666666667	0.551374666666667	0.545121	0.833333333333333	0.75	1	0.833333333333333	0.854166666666667
cell.fate.determination..GO.0001709.	SD10037	FBgn0036317	CG10948	0.407745	0.471496666666667	0.447235666666667	0.471681333333333	0.833333333333333	0.75	0.833333333333333	0.75	0.791666666666667
cell.fate.determination..GO.0001709.	GH15502	FBgn0038060	CG18554	0.437464333333333	0.476888333333333	0.442734666666667	0.480953333333333	0.833333333333333	0.75	0.833333333333333	0.833333333333333	0.8125
cell.fate.determination..GO.0001709.	SD10051	FBgn0031225	CG4648	0.412254666666667	0.493313666666667	0.470207333333333	0.480050666666667	0.833333333333333	0.75	0.833333333333333	0.833333333333333	0.8125
cell.fate.determination..GO.0001709.	SD10209	FBgn0029693	CG6379	0.425458	0.453264	0.36124	0.482810666666667	0.833333333333333	0.75	0.7	0.833333333333333	0.779166666666667
cell.fate.determination..GO.0001709.	LD46328	FBgn0051223	CG31223	0.455309666666667	0.530244666666667	0.410023333333333	0.442292	0.833333333333333	0.75	0.714285714285714	0.75	0.761904761904762
cell.fate.determination..GO.0001709.	LD34635	FBgn0035257	CG12011	0.443221333333333	0.597011333333333	0.530724666666667	0.533808666666667	0.833333333333333	0.75	1	0.833333333333333	0.854166666666667
cell.fate.determination..GO.0001709.	GH20954	FBgn0031335	CG5565	0.344245	0.458929666666667	0.445507666666667	0.487657333333333	0.692307692307692	0.75	0.833333333333333	0.833333333333333	0.77724358974359
cell.fate.determination..GO.0001709.	SD02606	FBgn0030987	CG7502	0.467509666666667	0.509274666666667	0.436369666666667	0.469104	0.833333333333333	0.75	0.833333333333333	0.75	0.791666666666667
cell.fate.determination..GO.0001709.	LD35502	FBgn0030091	CG7065	0.468152	0.451854333333333	0.377548333333333	0.450951	0.833333333333333	0.75	0.7	0.75	0.758333333333333
cell.fate.determination..GO.0001709.	GH23107	FBgn0027598	CG31012	0.397932333333333	0.449195333333333	0.502445666666667	0.390015666666667	0.833333333333333	0.75	0.833333333333333	0.6	0.754166666666667
cell.fate.determination..GO.0001709.	LD35676	FBgn0032321	CG4621	0.402788	0.472252333333333	0.366944	0.473304333333333	0.833333333333333	0.75	0.7	0.75	0.758333333333333
cell.fate.determination..GO.0001709.	SD04105	FBgn0039256	CG13647	0.475172	0.524262	0.571625	0.431492	0.833333333333333	0.75	1	0.75	0.833333333333333
cell.fate.determination..GO.0001709.	SD05785	FBgn0040387	CG14045	0.410972	0.468521666666667	0.46389	0.417568333333333	0.833333333333333	0.75	0.833333333333333	0.75	0.791666666666667
cell.fate.determination..GO.0001709.	GH12350	FBgn0026144	CG1435	0.482294	0.628322666666667	0.574026	0.578047333333333	0.833333333333333	0.75	1	0.833333333333333	0.854166666666667
cell.fate.determination..GO.0001709.	LD27810	FBgn0032600	CG17912	0.450838666666667	0.486525333333333	0.393751	0.448931666666667	0.833333333333333	0.75	0.7	0.75	0.758333333333333
cell.fate.determination..GO.0001709.	GH11567	FBgn0036038	CG18176	0.503085	0.579131666666667	0.595872666666667	0.507621333333333	0.833333333333333	0.75	1	0.833333333333333	0.854166666666667
cell.fate.determination..GO.0001709.	SD02051	FBgn0039936	CG11148	0.559115333333333	0.672278	0.602349666666667	0.630837666666667	1	0.75	1	0.833333333333333	0.895833333333333
cell.fate.determination..GO.0001709.	LD33101	FBgn0028506	CG4455	0.513862666666667	0.424931666666667	0.427592666666667	0.526971666666667	0.833333333333333	0.6	0.833333333333333	0.833333333333333	0.775
cell.fate.determination..GO.0001709.	SD05368	FBgn0037053	CG12976	0.443425333333333	0.510686666666667	0.565526	0.432953333333333	0.833333333333333	0.75	1	0.75	0.833333333333333
cell.fate.determination..GO.0001709.	GH02266	FBgn0040041	CG17506	0.468317333333333	0.598023666666667	0.527963	0.526178333333333	0.833333333333333	0.75	1	0.833333333333333	0.854166666666667
cell.fate.determination..GO.0001709.	LD38719	FBgn0039136	CG5902	0.504822333333333	0.502384	0.459894	0.530598333333333	0.833333333333333	0.75	0.833333333333333	0.833333333333333	0.8125
cell.fate.determination..GO.0001709.	LD38272	FBgn0031257	CG4133	0.434355666666667	0.498428	0.452415333333333	0.518149666666667	0.833333333333333	0.75	0.833333333333333	0.833333333333333	0.8125
cell.fate.determination..GO.0001709.	SD04109	FBgn0037229	CG9766	0.414199666666667	0.433049333333333	0.448626333333333	0.475145333333333	0.833333333333333	0.75	0.833333333333333	0.833333333333333	0.8125
cell.fate.determination..GO.0001709.	SD04413	FBgn0042231	CG18352	0.560994666666667	0.649695	0.517383333333333	0.615136	1	0.75	1	0.833333333333333	0.895833333333333
cell.fate.determination..GO.0001709.	GH23865	FBgn0038536	CG7655	0.380775	0.512998666666667	0.427299666666667	0.398291333333333	0.833333333333333	0.75	0.833333333333333	0.6	0.754166666666667
cell.fate.determination..GO.0001709.	LD33241	FBgn0030034	CG10555	0.377407	0.430851333333333	0.406601666666667	0.442621	0.833333333333333	0.75	0.714285714285714	0.75	0.761904761904762
cell.fate.determination..GO.0001709.	SD01935	FBgn0044441	CG2485	0.442215333333333	0.499439333333333	0.522065	0.444595	0.833333333333333	0.75	1	0.75	0.833333333333333
cell.fate.determination..GO.0001709.	GH18971	FBgn0029799	CG15772	0.485818	0.565955333333333	0.506231	0.482397666666667	0.833333333333333	0.75	1	0.833333333333333	0.854166666666667
cell.fate.determination..GO.0001709.	LD43816	FBgn0037992	CG4702	0.408079	0.476026	0.48523	0.438512333333333	0.833333333333333	0.75	0.833333333333333	0.75	0.791666666666667
cell.fate.determination..GO.0001709.	SD02514	FBgn0037336	CG2519	0.453767333333333	0.546625333333333	0.414862333333333	0.454520666666667	0.833333333333333	0.75	0.833333333333333	0.75	0.791666666666667
cell.fate.determination..GO.0001709.	GH01388	FBgn0039808	CG12071	0.51705	0.565654	0.542693333333333	0.533627	0.833333333333333	0.75	1	0.833333333333333	0.854166666666667
cell.fate.determination..GO.0001709.	SD03340	FBgn0029955	CG15478	0.523054666666667	0.600011333333333	0.557551	0.553226	0.833333333333333	0.75	1	0.833333333333333	0.854166666666667
cell.fate.determination..GO.0001709.	GH27425	FBgn0032622	CG4841	0.404978666666667	0.452613	0.422913666666667	0.434963	0.833333333333333	0.75	0.833333333333333	0.75	0.791666666666667
cell.fate.determination..GO.0001709.	GH08155	FBgn0028523	CG5888	0.530136333333333	0.621016333333333	0.604371	0.639382	0.833333333333333	0.75	1	0.833333333333333	0.854166666666667
cell.fate.determination..GO.0001709.	GH05218	FBgn0036857	CG9629	0.395482333333333	0.446270333333333	0.384394666666667	0.416581666666667	0.833333333333333	0.75	0.7	0.75	0.758333333333333
cell.fate.determination..GO.0001709.	SD06673	FBgn0035295	CG5690	0.335941333333333	0.486384666666667	0.412354333333333	0.490348	0.692307692307692	0.75	0.833333333333333	0.833333333333333	0.77724358974359
cell.fate.determination..GO.0001709.	LD26455	FBgn0039136	CG5902	0.539968666666667	0.483233	0.472598666666667	0.522799666666667	0.833333333333333	0.75	0.833333333333333	0.833333333333333	0.8125
cell.fate.determination..GO.0001709.	GH26078	FBgn0035376	CG2083	0.553468333333333	0.631492	0.617171666666667	0.653741666666667	1	0.75	1	0.833333333333333	0.895833333333333
cell.fate.determination..GO.0001709.	SD10118	FBgn0052631	CG32631	0.562464666666667	0.680639	0.542584666666667	0.630451666666667	1	1	1	0.833333333333333	0.958333333333333
cell.fate.determination..GO.0001709.	GH23462	FBgn0052509	CG32509	0.453511333333333	0.48899	0.559537333333333	0.431517	0.833333333333333	0.75	1	0.75	0.833333333333333
cell.fate.determination..GO.0001709.	GH08969	FBgn0052016	CG32016	0.501031333333333	0.578308	0.514117	0.543881	0.833333333333333	0.75	1	0.833333333333333	0.854166666666667
cell.fate.determination..GO.0001709.	LD41932	FBgn0052662	CG32662	0.446942333333333	0.538991666666667	0.45838	0.418823	0.833333333333333	0.75	0.833333333333333	0.75	0.791666666666667
cell.fate.determination..GO.0001709.	LP02352	FBgn0038953	CG18596	0.384903	0.449695666666667	0.454271333333333	0.409695	0.833333333333333	0.75	0.833333333333333	0.666666666666667	0.770833333333333
cell.fate.determination..GO.0001709.	LD37690	FBgn0039636	CG11877	0.431387	0.452468	0.399193666666667	0.495552666666667	0.833333333333333	0.75	0.7	0.833333333333333	0.779166666666667
cell.fate.determination..GO.0001709.	LD46621	FBgn0040235	CG12135	0.421027666666667	0.5595	0.377523666666667	0.454747	0.833333333333333	0.75	0.7	0.75	0.758333333333333
cell.fate.determination..GO.0001709.	LD26094	FBgn0030205	CG17255	0.406608666666667	0.564272666666667	0.42848	0.515447333333333	0.833333333333333	0.75	0.833333333333333	0.833333333333333	0.8125
cell.fate.determination..GO.0001709.	SD02507	FBgn0051790	CG31790	0.400540333333333	0.511188	0.469967333333333	0.403389666666667	0.833333333333333	0.75	0.833333333333333	0.6	0.754166666666667
cell.fate.determination..GO.0001709.	LD45582	FBgn0034901	CG11300	0.566052	0.659463	0.574989666666667	0.612112666666667	1	0.75	1	0.833333333333333	0.895833333333333
cell.fate.determination..GO.0001709.	LD26105	FBgn0035621	CG10591	0.474179333333333	0.623048	0.522730666666667	0.532952	0.833333333333333	0.75	1	0.833333333333333	0.854166666666667
cell.fate.determination..GO.0001709.	SD03434	FBgn0036740	CG6259	0.403765333333333	0.501406666666667	0.509435	0.442519666666667	0.833333333333333	0.75	1	0.75	0.833333333333333
cell.fate.determination..GO.0001709.	SD02058	FBgn0040895	CG14773	0.394626333333333	0.478417333333333	0.430230666666667	0.484785666666667	0.833333333333333	0.75	0.833333333333333	0.833333333333333	0.8125
cell.fate.determination..GO.0001709.	SD04543	FBgn0037398	CG15580	0.475873333333333	0.489068666666667	0.557329	0.403809333333333	0.833333333333333	0.75	1	0.6	0.795833333333333
cell.fate.determination..GO.0001709.	LD46351	FBgn0051182	CG31182	0.423292333333333	0.491213	0.506279333333333	0.360136666666667	0.833333333333333	0.75	1	0.5	0.770833333333333
cell.fate.determination..GO.0001709.	GH13205	FBgn0037636	CG9821	0.551289666666667	0.667915333333333	0.694530333333333	0.616343333333333	0.833333333333333	0.75	1	0.833333333333333	0.854166666666667
cell.fate.determination..GO.0001709.	SD04973	FBgn0034504	CG8929	0.444849333333333	0.430968333333333	0.388285	0.499313	0.833333333333333	0.75	0.7	0.833333333333333	0.779166666666667
cell.fate.determination..GO.0001709.	GH12419	FBgn0031159	CG11566	0.475364	0.519793333333333	0.4902	0.430480666666667	0.833333333333333	0.75	0.833333333333333	0.75	0.791666666666667
cell.fate.determination..GO.0001709.	GH01332	FBgn0026173	CG5186	0.400611666666667	0.556712666666667	0.432967333333333	0.517206	0.833333333333333	0.75	0.833333333333333	0.833333333333333	0.8125
cell.fate.determination..GO.0001709.	GH21034	FBgn0050497	CG30497	0.426995333333333	0.506451333333333	0.477148333333333	0.534698666666667	0.833333333333333	0.75	0.833333333333333	0.833333333333333	0.8125
cell.fate.determination..GO.0001709.	GH12583	FBgn0035719	CG14821	0.506902	0.634209333333333	0.589450333333333	0.509889333333333	0.833333333333333	0.75	1	0.833333333333333	0.854166666666667
cell.fate.determination..GO.0001709.	LD36923	FBgn0028506	CG4455	0.479462333333333	0.378233666666667	0.416416666666667	0.510983666666667	0.833333333333333	0.5	0.833333333333333	0.833333333333333	0.75
cell.fate.determination..GO.0001709.	GH22837	FBgn0039704	CG7802	0.444702333333333	0.471322	0.417838333333333	0.474285333333333	0.833333333333333	0.75	0.833333333333333	0.833333333333333	0.8125
cell.fate.determination..GO.0001709.	GH20322	FBgn0037541	CG2747	0.468019	0.519313	0.444739666666667	0.425501666666667	0.833333333333333	0.75	0.833333333333333	0.75	0.791666666666667
cell.fate.determination..GO.0001709.	SD04616	FBgn0051666	CG31666	0.465501333333333	0.524269333333333	0.530695666666667	0.396319	0.833333333333333	0.75	1	0.6	0.795833333333333
cell.fate.determination..GO.0001709.	SD04541	FBgn0037278	CG14656	0.423090666666667	0.464131	0.430734666666667	0.425181	0.833333333333333	0.75	0.833333333333333	0.75	0.791666666666667
cell.fate.determination..GO.0001709.	GH06606	FBgn0063919	CG17588	0.547927	0.601957666666667	0.527500666666667	0.611714666666667	0.833333333333333	0.75	1	0.833333333333333	0.854166666666667
cell.fate.determination..GO.0001709.	SD06371	FBgn0039381	CG17370	0.470766333333333	0.496659	0.490343333333333	0.510405	0.833333333333333	0.75	0.833333333333333	0.833333333333333	0.8125
cell.fate.determination..GO.0001709.	LD24260	FBgn0033486	CG11866	0.415218	0.492708	0.463709333333333	0.478981333333333	0.833333333333333	0.75	0.833333333333333	0.833333333333333	0.8125
cell.fate.determination..GO.0001709.	LD36501	FBgn0030854	CG8289	0.438969333333333	0.434832666666667	0.402137666666667	0.491296666666667	0.833333333333333	0.75	0.7	0.833333333333333	0.779166666666667
compound.eye.morphogenesis..sensu.Endopterygota...GO.0001745.	SD01885	FBgn0037530	CG2943	0.292321666666667	0.419178666666667	0.411715	0.328245	0.253521126760563	1	0.75	1	0.750880281690141
compound.eye.morphogenesis..sensu.Endopterygota...GO.0001745.	SD03168	FBgn0050147	CG13435	0.361631333333333	0.423439666666667	0.439285666666667	0.331802	0.253521126760563	1	1	1	0.81338028169014
compound.eye.morphogenesis..sensu.Endopterygota...GO.0001745.	GH10774	FBgn0035075	CG9047	0.332805666666667	0.433096333333333	0.410265	0.346807666666667	0.253521126760563	1	0.75	1	0.750880281690141
eye.photoreceptor.cell.differentiation..sensu.Endopterygota...GO.0001751.	GH05133	FBgn0036534	CG6169	0.389184666666667	0.388406666666667	0.56324	0.433371666666667	1	1	0.6	0.5	0.775
eye.photoreceptor.cell.differentiation..sensu.Endopterygota...GO.0001751.	LD27620	FBgn0038815	CG5466	0.392746	0.381640333333333	0.524276333333333	0.409979	1	1	0.6	0.5	0.775
eye.photoreceptor.cell.differentiation..sensu.Endopterygota...GO.0001751.	SD03168	FBgn0050147	CG13435	0.379284333333333	0.373344	0.560116666666667	0.405647	1	1	0.6	0.5	0.775
eye.photoreceptor.cell.differentiation..sensu.Endopterygota...GO.0001751.	GH18971	FBgn0029799	CG15772	0.436549	0.445073	0.583269666666667	0.394936	1	1	0.6	0.5	0.775
eye.photoreceptor.cell.differentiation..sensu.Endopterygota...GO.0001751.	SD05989	FBgn0038108	CG7518	0.379446666666667	0.393543	0.597006	0.351130666666667	1	1	0.6	0.5	0.775
eye.photoreceptor.cell.differentiation..sensu.Endopterygota...GO.0001751.	SD02514	FBgn0037336	CG2519	0.388401	0.393787666666667	0.469564333333333	0.410931	1	1	0.6	0.5	0.775
eye.photoreceptor.cell.differentiation..sensu.Endopterygota...GO.0001751.	GH01388	FBgn0039808	CG12071	0.425055333333333	0.417609	0.583398666666667	0.409492333333333	1	1	0.6	0.5	0.775
eye.photoreceptor.cell.differentiation..sensu.Endopterygota...GO.0001751.	SD03340	FBgn0029955	CG15478	0.408929	0.397285333333333	0.601305666666667	0.399863	1	1	0.6	0.5	0.775
eye.photoreceptor.cell.differentiation..sensu.Endopterygota...GO.0001751.	GH10774	FBgn0035075	CG9047	0.413516333333333	0.395532	0.615322	0.373828666666667	1	1	0.6	0.5	0.775
eye.photoreceptor.cell.differentiation..GO.0001754.	LD27620	FBgn0038815	CG5466	0.314874666666667	0.518587	0.338171666666667	0.381674	0.6	0.5	1	1	0.775
eye.photoreceptor.cell.differentiation..GO.0001754.	SD02514	FBgn0037336	CG2519	0.314531666666667	0.645439	0.373223333333333	0.369992	0.6	1	1	1	0.9
eye.photoreceptor.cell.differentiation..GO.0001754.	GH01388	FBgn0039808	CG12071	0.291848333333333	0.563253333333333	0.359960333333333	0.364164333333333	0.6	1	1	0.666666666666667	0.816666666666667
eye.photoreceptor.cell.differentiation..GO.0001754.	GH10774	FBgn0035075	CG9047	0.319370666666667	0.460996	0.351282333333333	0.409811333333333	0.6	0.5	1	1	0.775
eye.photoreceptor.cell.differentiation..GO.0001754.	SD04853	FBgn0036958	CG17233	0.283697	0.512491	0.324120333333333	0.371222666666667	0.6	0.5	1	1	0.775
morphogenesis.of.a.branching.structure..GO.0001763.	LD34549	FBgn0020312	CG4050	0.382260333333333	0.506998333333333	0.433330333333333	0.352482333333333	0.333333333333333	1	1	0.666666666666667	0.75
morphogenesis.of.a.branching.structure..GO.0001763.	LD37276	FBgn0042111	CG18766	0.567467666666667	0.535277666666667	0.469865	0.386904333333333	0.5	1	1	0.666666666666667	0.791666666666667
morphogenesis.of.a.branching.structure..GO.0001763.	LD34635	FBgn0035257	CG12011	0.455904666666667	0.517650666666667	0.449778	0.360404666666667	0.333333333333333	1	1	0.666666666666667	0.75
morphogenesis.of.a.branching.structure..GO.0001763.	SD04105	FBgn0039256	CG13647	0.361512	0.462915333333333	0.442614333333333	0.357064333333333	0.333333333333333	1	1	0.666666666666667	0.75
morphogenesis.of.a.branching.structure..GO.0001763.	GH11567	FBgn0036038	CG18176	0.457777333333333	0.403513	0.406448	0.320447	0.333333333333333	1	1	0.666666666666667	0.75
morphogenesis.of.a.branching.structure..GO.0001763.	SD02051	FBgn0039936	CG11148	0.583993666666667	0.522461333333333	0.469378666666667	0.390799333333333	0.5	1	1	0.666666666666667	0.791666666666667
morphogenesis.of.a.branching.structure..GO.0001763.	SD05368	FBgn0037053	CG12976	0.385162666666667	0.463507333333333	0.417080333333333	0.344702333333333	0.333333333333333	1	1	0.666666666666667	0.75
morphogenesis.of.a.branching.structure..GO.0001763.	GH02266	FBgn0040041	CG17506	0.473216	0.416545	0.430245	0.337690333333333	0.333333333333333	1	1	0.666666666666667	0.75
morphogenesis.of.a.branching.structure..GO.0001763.	LD43003	FBgn0030301	CG1745	0.303559666666667	0.457139	0.402313	0.337374333333333	0.333333333333333	1	1	0.666666666666667	0.75
morphogenesis.of.a.branching.structure..GO.0001763.	LD38272	FBgn0031257	CG4133	0.504164333333333	0.479354	0.444024333333333	0.357087333333333	0.5	1	1	0.666666666666667	0.791666666666667
morphogenesis.of.a.branching.structure..GO.0001763.	LD46822	FBgn0027499	CG12340	0.468575	0.449653333333333	0.404292666666667	0.358071666666667	0.333333333333333	1	1	0.666666666666667	0.75
morphogenesis.of.a.branching.structure..GO.0001763.	LD33241	FBgn0030034	CG10555	0.345788	0.42811	0.403337333333333	0.322267333333333	0.333333333333333	1	1	0.666666666666667	0.75
morphogenesis.of.a.branching.structure..GO.0001763.	SD01935	FBgn0044441	CG2485	0.410619333333333	0.461398	0.421615666666667	0.343383	0.333333333333333	1	1	0.666666666666667	0.75
morphogenesis.of.a.branching.structure..GO.0001763.	GH08155	FBgn0028523	CG5888	0.611952333333333	0.541307	0.45156	0.364761	0.5	1	1	0.666666666666667	0.791666666666667
morphogenesis.of.a.branching.structure..GO.0001763.	SD06673	FBgn0035295	CG5690	0.444115	0.501834333333333	0.431183	0.367563333333333	0.333333333333333	1	1	0.666666666666667	0.75
morphogenesis.of.a.branching.structure..GO.0001763.	LD38592	FBgn0037255	CG1078	0.330719	0.467254333333333	0.419279	0.351784666666667	0.333333333333333	1	1	0.666666666666667	0.75
morphogenesis.of.a.branching.structure..GO.0001763.	LD40589	FBgn0037633	CG9839	0.345241666666667	0.433339666666667	0.405072	0.343076	0.333333333333333	1	1	0.666666666666667	0.75
morphogenesis.of.a.branching.structure..GO.0001763.	LD26817	FBgn0082598	CG8580	0.400686666666667	0.517833666666667	0.426664666666667	0.360353333333333	0.333333333333333	1	1	0.666666666666667	0.75
morphogenesis.of.a.branching.structure..GO.0001763.	LD40565	FBgn0031961	CG7102	0.361791333333333	0.484944666666667	0.433604	0.356720333333333	0.333333333333333	1	1	0.666666666666667	0.75
morphogenesis.of.a.branching.structure..GO.0001763.	GH13205	FBgn0037636	CG9821	0.553616666666667	0.557745333333333	0.493557	0.389236333333333	0.5	1	1	0.666666666666667	0.791666666666667
morphogenesis.of.a.branching.structure..GO.0001763.	GH02295	FBgn0037504	CG1142	0.374516	0.408263	0.412001666666667	0.340883333333333	0.333333333333333	1	1	0.666666666666667	0.75
morphogenesis.of.a.branching.structure..GO.0001763.	LD42233	FBgn0038890	CG7956	0.340514333333333	0.426502666666667	0.40038	0.337703	0.333333333333333	1	1	0.666666666666667	0.75
morphogenesis.of.an.epithelium..GO.0002009.	LD39252	FBgn0027567	CG8108	0.385344666666667	0.370208	0.393654333333333	0.414580333333333	0.636363636363636	1	1	0.368421052631579	0.751196172248804
morphogenesis.of.an.epithelium..GO.0002009.	GH21034	FBgn0050497	CG30497	0.399935	0.396911666666667	0.397344666666667	0.50852	0.636363636363636	1	1	0.368421052631579	0.751196172248804
carbohydrate.metabolism..GO.0005975.	GH14813	FBgn0038658	CG14292	0.593201	0.577509666666667	0.541527	0.664767	0.5625	0.75	1	1	0.828125
carbohydrate.metabolism..GO.0005975.	LD46156	FBgn0034583	CG10527	0.558547	0.624358333333333	0.462768	0.518577666666667	0.5625	1	0.888888888888889	0.6	0.762847222222222
carbohydrate.metabolism..GO.0005975.	GH20023	FBgn0036479	CG13458	0.618157666666667	0.655539	0.532836	0.644109333333333	0.5625	1	1	1	0.890625
carbohydrate.metabolism..GO.0005975.	GH01043	FBgn0038597	CG8064	0.593417333333333	0.609289	0.486419	0.587898333333333	0.5625	1	0.888888888888889	0.666666666666667	0.779513888888889
polysaccharide.metabolism..GO.0005976.	GH23965	FBgn0030398	CG2555	0.510236333333333	0.422762333333333	0.391704333333333	0.355077333333333	0.666666666666667	1	0.666666666666667	0.75	0.770833333333333
polysaccharide.metabolism..GO.0005976.	LP04503	FBgn0050029	CG30029	0.502740333333333	0.417911	0.419976333333333	0.309995666666667	0.666666666666667	1	1	0.461538461538462	0.782051282051282
polysaccharide.metabolism..GO.0005976.	LP02570	FBgn0033968	CG10200	0.540371666666667	0.411061	0.370860333333333	0.380016	1	1	0.666666666666667	1	0.916666666666667
polysaccharide.metabolism..GO.0005976.	GH07242	FBgn0025643	CG3588	0.510097333333333	0.365943	0.309639	0.361053666666667	0.666666666666667	1	0.6	0.75	0.754166666666667
polysaccharide.metabolism..GO.0005976.	LP02282	FBgn0039217	CG13627	0.463149666666667	0.414265	0.383785666666667	0.385914333333333	0.5	1	0.666666666666667	1	0.791666666666667
polysaccharide.metabolism..GO.0005976.	LP06708	FBgn0034288	CG5084	0.503259	0.420706666666667	0.420848666666667	0.293197333333333	0.666666666666667	1	1	0.4375	0.776041666666667
polysaccharide.metabolism..GO.0005976.	CK01670	FBgn0024989	CG3777	0.460964333333333	0.444156	0.391668333333333	0.417201333333333	0.5	1	0.666666666666667	1	0.791666666666667
polysaccharide.metabolism..GO.0005976.	LP06072	FBgn0034291	CG5770	0.522690666666667	0.370605333333333	0.349259666666667	0.323239333333333	1	1	0.666666666666667	0.5	0.791666666666667
polysaccharide.metabolism..GO.0005976.	LP05550	FBgn0037181	CG11370	0.520406666666667	0.396729	0.381862333333333	0.356459666666667	1	1	0.666666666666667	0.75	0.854166666666667
polysaccharide.metabolism..GO.0005976.	LP01735	FBgn0052187	CG32187	0.572419333333333	0.421583333333333	0.382037	0.393903333333333	1	1	0.666666666666667	1	0.916666666666667
polysaccharide.metabolism..GO.0005976.	GH20918	FBgn0034010	CG8157	0.441680666666667	0.373288333333333	0.318544333333333	0.391448333333333	0.5	1	0.6	1	0.775
monosaccharide.metabolism..GO.0005996.	GH14953	FBgn0050296	CG30296	0.418939	0.460524333333333	0.416693666666667	0.442961333333333	1	0.75	1	0.75	0.875
monosaccharide.metabolism..GO.0005996.	GH07746	FBgn0031089	CG9572	0.406066333333333	0.389968333333333	0.435156	0.403271333333333	1	0.5	1	0.75	0.8125
monosaccharide.metabolism..GO.0005996.	GH04557	FBgn0030679	CG8206	0.486162	0.464180666666667	0.516805333333333	0.528003	1	0.75	1	0.75	0.875
monosaccharide.metabolism..GO.0005996.	GH16325	FBgn0039402	CG14542	0.511874666666667	0.502529333333333	0.516507	0.499395666666667	1	1	1	0.75	0.9375
monosaccharide.metabolism..GO.0005996.	GH14813	FBgn0038658	CG14292	0.484483333333333	0.492232	0.513986	0.608922	1	1	1	0.75	0.9375
monosaccharide.metabolism..GO.0005996.	GH25625	FBgn0032010	CG8086	0.414731	0.349857333333333	0.424416666666667	0.500716	1	0.5	1	0.75	0.8125
monosaccharide.metabolism..GO.0005996.	LD46156	FBgn0034583	CG10527	0.482438333333333	0.446845666666667	0.526961666666667	0.511351	1	0.75	1	0.75	0.875
monosaccharide.metabolism..GO.0005996.	GH16622	FBgn0040733	CG15068	0.406806333333333	0.413952666666667	0.416925666666667	0.406679666666667	1	0.5	1	0.75	0.8125
monosaccharide.metabolism..GO.0005996.	GH14975	FBgn0032217	CG4972	0.489675666666667	0.522672333333333	0.542558333333333	0.578848666666667	1	1	1	0.75	0.9375
monosaccharide.metabolism..GO.0005996.	GH06015	FBgn0033484	CG2269	0.404876	0.396769666666667	0.416568	0.370068333333333	1	0.5	1	0.6	0.775
monosaccharide.metabolism..GO.0005996.	GH14695	FBgn0030651	CG12706	0.43273	0.423626666666667	0.432827333333333	0.537839	1	0.5	1	0.75	0.8125
monosaccharide.metabolism..GO.0005996.	GH22337	FBgn0037592	CG11737	0.387668666666667	0.391706333333333	0.401128	0.430276333333333	0.8	0.5	1	0.75	0.7625
monosaccharide.metabolism..GO.0005996.	GH11503	FBgn0030702	CG9056	0.468683666666667	0.495577333333333	0.458991666666667	0.53297	1	1	1	0.75	0.9375
monosaccharide.metabolism..GO.0005996.	GH18166	FBgn0053548	CG18033	0.446920333333333	0.443953666666667	0.459778333333333	0.415403333333333	1	0.75	1	0.75	0.875
monosaccharide.metabolism..GO.0005996.	GH20023	FBgn0036479	CG13458	0.449499333333333	0.488252666666667	0.508344	0.663047333333333	1	1	1	0.75	0.9375
monosaccharide.metabolism..GO.0005996.	GH12144	FBgn0028481	CG4341	0.420932333333333	0.465233	0.397909	0.410560333333333	1	0.75	1	0.75	0.875
monosaccharide.metabolism..GO.0005996.	GH12359	FBgn0038809	CG16953	0.418404	0.447841	0.447085	0.484057333333333	1	0.75	1	0.75	0.875
monosaccharide.metabolism..GO.0005996.	GH05582	FBgn0027585	CG8740	0.432582333333333	0.402669666666667	0.455213333333333	0.483395666666667	1	0.5	1	0.75	0.8125
monosaccharide.metabolism..GO.0005996.	GH04104	FBgn0040778	CG17977	0.435174333333333	0.512848	0.498219	0.560143666666667	1	1	1	0.75	0.9375
monosaccharide.metabolism..GO.0005996.	GH14974	FBgn0036366	CG10133	0.385475666666667	0.464222666666667	0.455831666666667	0.539483	0.8	0.75	1	0.75	0.825
monosaccharide.metabolism..GO.0005996.	GH13094	FBgn0030913	CG6123	0.419406	0.413228	0.445238666666667	0.466730666666667	1	0.5	1	0.75	0.8125
monosaccharide.metabolism..GO.0005996.	GH12587	FBgn0034725	CG6044	0.442488333333333	0.418334	0.513665666666667	0.482561666666667	1	0.5	1	0.75	0.8125
monosaccharide.metabolism..GO.0005996.	GH02020	FBgn0035734	CG14823	0.397225666666667	0.331196	0.393937	0.436915333333333	0.857142857142857	0.416666666666667	1	0.75	0.75595238095238
monosaccharide.metabolism..GO.0005996.	GH19949	FBgn0035338	CG13800	0.369916333333333	0.423184333333333	0.388569333333333	0.502098	0.8	0.5	1	0.75	0.7625
monosaccharide.metabolism..GO.0005996.	GH27163	FBgn0036924	CG7570	0.445747333333333	0.414017333333333	0.46232	0.468882	1	0.5	1	0.75	0.8125
monosaccharide.metabolism..GO.0005996.	GH17932	FBgn0035044	CG3663	0.384606666666667	0.388259666666667	0.439059666666667	0.463634333333333	0.8	0.5	1	0.75	0.7625
monosaccharide.metabolism..GO.0005996.	GH27162	FBgn0035877	CG7083	0.433614333333333	0.4056	0.433696	0.529835666666667	1	0.5	1	0.75	0.8125
monosaccharide.metabolism..GO.0005996.	GH28601	FBgn0029814	CG15765	0.423850666666667	0.400094333333333	0.417259333333333	0.434235	1	0.5	1	0.75	0.8125
monosaccharide.metabolism..GO.0005996.	GH01043	FBgn0038597	CG8064	0.507393	0.528318	0.578587	0.654348666666667	1	1	1	0.75	0.9375
monosaccharide.metabolism..GO.0005996.	GH08256	FBgn0028494	CG6424	0.461824	0.386856	0.483013333333333	0.513147333333333	1	0.5	1	0.75	0.8125
glucose.metabolism..GO.0006006.	GH23839	FBgn0037044	CG10585	0.421632	0.37218	0.409765333333333	0.47897	0.666666666666667	0.5	0.833333333333333	1	0.75
glucose.metabolism..GO.0006006.	GH14953	FBgn0050296	CG30296	0.529273666666667	0.500234333333333	0.467080666666667	0.418851333333333	1	0.666666666666667	0.833333333333333	0.571428571428571	0.767857142857143
glucose.metabolism..GO.0006006.	GH07746	FBgn0031089	CG9572	0.443858666666667	0.451039333333333	0.353342666666667	0.461647666666667	0.8	0.571428571428571	0.833333333333333	1	0.801190476190476
glucose.metabolism..GO.0006006.	GH04557	FBgn0030679	CG8206	0.453462333333333	0.544556	0.425184666666667	0.524386	0.8	0.8	0.833333333333333	1	0.858333333333333
glucose.metabolism..GO.0006006.	GH16325	FBgn0039402	CG14542	0.489598333333333	0.484823666666667	0.406223	0.484359666666667	0.8	0.666666666666667	0.833333333333333	1	0.825
glucose.metabolism..GO.0006006.	GH14813	FBgn0038658	CG14292	0.609389333333333	0.643666666666667	0.566250333333333	0.608969666666667	1	1	1	1	1
glucose.metabolism..GO.0006006.	GH25625	FBgn0032010	CG8086	0.466397	0.496732	0.444034	0.447716	0.8	0.666666666666667	0.833333333333333	0.8	0.775
glucose.metabolism..GO.0006006.	LD46156	FBgn0034583	CG10527	0.487631333333333	0.529105666666667	0.459724333333333	0.582050666666667	0.8	0.8	0.833333333333333	1	0.858333333333333
glucose.metabolism..GO.0006006.	GH16622	FBgn0040733	CG15068	0.449529666666667	0.451954666666667	0.333836333333333	0.457989666666667	0.8	0.571428571428571	0.714285714285714	1	0.771428571428571
glucose.metabolism..GO.0006006.	GH14975	FBgn0032217	CG4972	0.545932666666667	0.620129333333333	0.466524666666667	0.576183333333333	1	1	0.833333333333333	1	0.958333333333333
glucose.metabolism..GO.0006006.	GH14695	FBgn0030651	CG12706	0.540779	0.540390666666667	0.525306	0.538095666666667	1	0.8	1	1	0.95
glucose.metabolism..GO.0006006.	GH11503	FBgn0030702	CG9056	0.503271	0.486627333333333	0.488074	0.502944	0.8	0.666666666666667	1	1	0.866666666666667
glucose.metabolism..GO.0006006.	GH20023	FBgn0036479	CG13458	0.589173	0.633724	0.563314	0.629817333333333	1	1	1	1	1
glucose.metabolism..GO.0006006.	GH12359	FBgn0038809	CG16953	0.545328666666667	0.475832666666667	0.453847666666667	0.476039	1	0.666666666666667	0.833333333333333	1	0.875
glucose.metabolism..GO.0006006.	GH05582	FBgn0027585	CG8740	0.461976	0.453528333333333	0.441107666666667	0.446005666666667	0.8	0.571428571428571	0.833333333333333	0.8	0.751190476190476
glucose.metabolism..GO.0006006.	GH04104	FBgn0040778	CG17977	0.544206	0.599064333333333	0.415098	0.489009	1	1	0.833333333333333	1	0.958333333333333
glucose.metabolism..GO.0006006.	GH14974	FBgn0036366	CG10133	0.526149333333333	0.574893666666667	0.401681333333333	0.450187333333333	1	0.8	0.833333333333333	0.8	0.858333333333333
glucose.metabolism..GO.0006006.	GH13094	FBgn0030913	CG6123	0.436711333333333	0.411295333333333	0.430601666666667	0.462300333333333	0.666666666666667	0.5	0.833333333333333	1	0.75
glucose.metabolism..GO.0006006.	GH12587	FBgn0034725	CG6044	0.430751333333333	0.508019	0.469787333333333	0.551507666666667	0.666666666666667	0.8	1	1	0.866666666666667
glucose.metabolism..GO.0006006.	GH19949	FBgn0035338	CG13800	0.503458666666667	0.470439333333333	0.46287	0.463804333333333	0.8	0.666666666666667	0.833333333333333	1	0.825
glucose.metabolism..GO.0006006.	GH27163	FBgn0036924	CG7570	0.422597	0.437735666666667	0.398541	0.467274333333333	0.666666666666667	0.571428571428571	0.833333333333333	1	0.767857142857143
glucose.metabolism..GO.0006006.	GH27162	FBgn0035877	CG7083	0.51094	0.544441333333333	0.508349666666667	0.507982666666667	1	0.8	1	1	0.95
glucose.metabolism..GO.0006006.	GH28601	FBgn0029814	CG15765	0.469223333333333	0.409171333333333	0.423955	0.483088333333333	0.8	0.5	0.833333333333333	1	0.783333333333333
glucose.metabolism..GO.0006006.	GH01043	FBgn0038597	CG8064	0.551042	0.634997666666667	0.533693666666667	0.637867333333333	1	1	1	1	1
glucose.metabolism..GO.0006006.	GH08256	FBgn0028494	CG6424	0.493797	0.555969	0.506594	0.520391666666667	0.8	0.8	1	1	0.9
glucose.catabolism..GO.0006007.	GH14813	FBgn0038658	CG14292	0.453703	0.392841333333333	0.525068333333333	0.619482333333333	0.75	0.75	1	0.666666666666667	0.791666666666667
glucose.catabolism..GO.0006007.	GH14695	FBgn0030651	CG12706	0.458577333333333	0.362036666666667	0.492485333333333	0.515055666666667	0.75	0.75	1	0.666666666666667	0.791666666666667
glucose.catabolism..GO.0006007.	GH20023	FBgn0036479	CG13458	0.449077333333333	0.370199666666667	0.569292	0.639345333333333	0.75	0.75	1	0.666666666666667	0.791666666666667
glucose.catabolism..GO.0006007.	GH19949	FBgn0035338	CG13800	0.387665666666667	0.348845333333333	0.440388333333333	0.480339333333333	0.75	0.75	1	0.666666666666667	0.791666666666667
glucose.catabolism..GO.0006007.	GH27162	FBgn0035877	CG7083	0.463752333333333	0.346149666666667	0.477094	0.484424333333333	0.75	0.75	1	0.666666666666667	0.791666666666667
glucose.catabolism..GO.0006007.	GH08256	FBgn0028494	CG6424	0.442595666666667	0.364228	0.423449333333333	0.511348666666667	0.75	0.75	1	0.666666666666667	0.791666666666667
chitin.metabolism..GO.0006030.	GH08492	FBgn0035755	CG14830	0.492786333333333	0.466405333333333	0.441386	0.563623333333333	1	0.833333333333333	0.833333333333333	1	0.916666666666667
chitin.metabolism..GO.0006030.	GH23965	FBgn0030398	CG2555	0.644119	0.66186	0.644397	0.663033333333333	1	1	1	1	1
chitin.metabolism..GO.0006030.	LP02252	FBgn0035199	CG9134	0.589390666666667	0.592198666666667	0.556622333333333	0.619349	1	0.833333333333333	0.833333333333333	1	0.916666666666667
chitin.metabolism..GO.0006030.	GH14364	FBgn0039670	CG7567	0.415191	0.380761666666667	0.441149	0.407631666666667	1	0.833333333333333	0.833333333333333	0.666666666666667	0.833333333333333
chitin.metabolism..GO.0006030.	LD47544	FBgn0052631	CG32631	0.386695333333333	0.367996	0.403151	0.400865333333333	0.714285714285714	0.833333333333333	0.833333333333333	0.666666666666667	0.761904761904762
chitin.metabolism..GO.0006030.	LP02501	FBgn0039434	CG5468	0.391442333333333	0.436197333333333	0.364832333333333	0.522690333333333	0.714285714285714	0.833333333333333	0.833333333333333	0.666666666666667	0.761904761904762
chitin.metabolism..GO.0006030.	GH26851	FBgn0038610	CG7675	0.498954333333333	0.513230333333333	0.469008	0.528514666666667	1	0.833333333333333	0.833333333333333	0.666666666666667	0.833333333333333
chitin.metabolism..GO.0006030.	GH01562	FBgn0037956	CG6959	0.510773333333333	0.518539	0.485983	0.503129666666667	1	0.833333333333333	0.833333333333333	0.666666666666667	0.833333333333333
chitin.metabolism..GO.0006030.	GH15053	FBgn0015570	CG2505	0.452142666666667	0.460769333333333	0.433518	0.571623666666667	1	0.833333333333333	0.833333333333333	1	0.916666666666667
chitin.metabolism..GO.0006030.	CK02441	FBgn0031611	CG17840	0.400337333333333	0.50192	0.388725666666667	0.496512	0.8	0.833333333333333	0.833333333333333	0.666666666666667	0.783333333333333
chitin.metabolism..GO.0006030.	SD05726	FBgn0032976	CG6448	0.497612	0.541122	0.508516333333333	0.666033666666667	1	0.833333333333333	0.833333333333333	1	0.916666666666667
chitin.metabolism..GO.0006030.	GH11558	FBgn0034742	CG4294	0.429298	0.391283	0.382743333333333	0.489913	1	0.833333333333333	0.833333333333333	0.666666666666667	0.833333333333333
chitin.metabolism..GO.0006030.	GH05918	FBgn0033033	CG15900	0.424186	0.367658666666667	0.363033	0.432751	1	0.833333333333333	0.833333333333333	0.666666666666667	0.833333333333333
chitin.metabolism..GO.0006030.	LP04503	FBgn0050029	CG30029	0.533792666666667	0.552698333333333	0.589447	0.516918666666667	1	0.833333333333333	0.833333333333333	0.666666666666667	0.833333333333333
chitin.metabolism..GO.0006030.	LD44179	FBgn0036639	CG4229	0.377052666666667	0.409601	0.323903333333333	0.465767666666667	0.714285714285714	0.833333333333333	0.833333333333333	0.666666666666667	0.761904761904762
chitin.metabolism..GO.0006030.	GH18546	FBgn0036997	CG5955	0.443885666666667	0.449552	0.463641333333333	0.566712333333333	1	0.833333333333333	0.833333333333333	1	0.916666666666667
chitin.metabolism..GO.0006030.	GH22790	FBgn0033654	CG8991	0.389658666666667	0.359023333333333	0.323679333333333	0.437909333333333	0.714285714285714	0.833333333333333	0.833333333333333	0.666666666666667	0.761904761904762
chitin.metabolism..GO.0006030.	GH19985	FBgn0052700	CG32700	0.382352	0.424103333333333	0.361835333333333	0.473649666666667	0.714285714285714	0.833333333333333	0.833333333333333	0.666666666666667	0.761904761904762
chitin.metabolism..GO.0006030.	GH07762	FBgn0027929	CG33119	0.383257333333333	0.357063666666667	0.326917333333333	0.443266666666667	0.714285714285714	0.833333333333333	0.833333333333333	0.666666666666667	0.761904761904762
chitin.metabolism..GO.0006030.	GH10670	FBgn0051221	CG31221	0.474242	0.478596666666667	0.427788333333333	0.554967666666667	1	0.833333333333333	0.833333333333333	0.75	0.854166666666667
chitin.metabolism..GO.0006030.	GH22794	FBgn0038420	CG10311	0.575594	0.602611	0.562078	0.60582	1	1	0.833333333333333	1	0.958333333333333
chitin.metabolism..GO.0006030.	GH01369	FBgn0030961	CG7058	0.400142333333333	0.365260333333333	0.325819	0.433539333333333	0.8	0.833333333333333	0.833333333333333	0.666666666666667	0.783333333333333
chitin.metabolism..GO.0006030.	LP02570	FBgn0033968	CG10200	0.599420333333333	0.628989	0.629539333333333	0.661900666666667	1	1	1	1	1
chitin.metabolism..GO.0006030.	GH12462	FBgn0024998	CG2685	0.451634666666667	0.475883	0.383266333333333	0.491839333333333	1	0.833333333333333	0.833333333333333	0.666666666666667	0.833333333333333
chitin.metabolism..GO.0006030.	GH11985	FBgn0031697	CG14024	0.530550333333333	0.579401333333333	0.488201333333333	0.668045333333333	1	0.833333333333333	0.833333333333333	1	0.916666666666667
chitin.metabolism..GO.0006030.	GH24474	FBgn0032800	CG10137	0.397379	0.442536	0.365140333333333	0.555517333333333	0.714285714285714	0.833333333333333	0.833333333333333	0.75	0.782738095238095
chitin.metabolism..GO.0006030.	LP01670	FBgn0002531	CG11650	0.561396	0.626634666666667	0.57107	0.646138	1	1	0.833333333333333	1	0.958333333333333
chitin.metabolism..GO.0006030.	LP01839	FBgn0031034	CG14205	0.380685333333333	0.397912666666667	0.422597666666667	0.502179666666667	0.714285714285714	0.833333333333333	0.833333333333333	0.666666666666667	0.761904761904762
chitin.metabolism..GO.0006030.	GH28576	FBgn0037936	CG6908	0.408308333333333	0.378389	0.428197	0.474023	0.8	0.833333333333333	0.833333333333333	0.666666666666667	0.783333333333333
chitin.metabolism..GO.0006030.	GH07242	FBgn0025643	CG3588	0.568912	0.588891333333333	0.532193	0.677382333333333	1	0.833333333333333	0.833333333333333	1	0.916666666666667
chitin.metabolism..GO.0006030.	LP02282	FBgn0039217	CG13627	0.507396333333333	0.516358333333333	0.462058666666667	0.488824333333333	1	0.833333333333333	0.833333333333333	0.666666666666667	0.833333333333333
chitin.metabolism..GO.0006030.	LP05867	FBgn0037234	CG9795	0.469906333333333	0.544691333333333	0.421019666666667	0.604057666666667	1	0.833333333333333	0.833333333333333	1	0.916666666666667
chitin.metabolism..GO.0006030.	GH01560	FBgn0030259	CG1545	0.467430666666667	0.429999333333333	0.450215666666667	0.49471	1	0.833333333333333	0.833333333333333	0.666666666666667	0.833333333333333
chitin.metabolism..GO.0006030.	GH02089	FBgn0053301	CG33301	0.528599	0.525014	0.52658	0.594127666666667	1	0.833333333333333	0.833333333333333	1	0.916666666666667
chitin.metabolism..GO.0006030.	LP01348	FBgn0037414	CG1153	0.442455666666667	0.542099	0.412954333333333	0.543108333333333	1	0.833333333333333	0.833333333333333	0.666666666666667	0.833333333333333
chitin.metabolism..GO.0006030.	GH13752	FBgn0033464	CG1441	0.431793	0.421458	0.367107333333333	0.624156	1	0.833333333333333	0.833333333333333	1	0.916666666666667
chitin.metabolism..GO.0006030.	GH08941	FBgn0028622	CG13432	0.469743333333333	0.472462	0.441161	0.344649	1	0.833333333333333	0.833333333333333	0.571428571428571	0.80952380952381
chitin.metabolism..GO.0006030.	LD43171	FBgn0052563	CG32563	0.48615	0.517105666666667	0.422989	0.588818666666667	1	0.833333333333333	0.833333333333333	1	0.916666666666667
chitin.metabolism..GO.0006030.	GH05422	FBgn0031421	CG9867	0.480988	0.503550666666667	0.432841666666667	0.616333	1	0.833333333333333	0.833333333333333	1	0.916666666666667
chitin.metabolism..GO.0006030.	GH07816	FBgn0032935	CG8678	0.436892666666667	0.388375666666667	0.367817	0.478592666666667	1	0.833333333333333	0.833333333333333	0.666666666666667	0.833333333333333
chitin.metabolism..GO.0006030.	LP02916	FBgn0029899	CG14438	0.426731333333333	0.517466	0.430434666666667	0.490918	1	0.833333333333333	0.833333333333333	0.666666666666667	0.833333333333333
chitin.metabolism..GO.0006030.	LP06708	FBgn0034288	CG5084	0.534508333333333	0.536562666666667	0.562613666666667	0.465807	1	0.833333333333333	0.833333333333333	0.666666666666667	0.833333333333333
chitin.metabolism..GO.0006030.	SD02481	FBgn0039447	CG14249	0.424968	0.501355	0.399243333333333	0.508602	1	0.833333333333333	0.833333333333333	0.666666666666667	0.833333333333333
chitin.metabolism..GO.0006030.	GH21511	FBgn0039208	CG6643	0.468593	0.410265666666667	0.416604666666667	0.552579666666667	1	0.833333333333333	0.833333333333333	0.75	0.854166666666667
chitin.metabolism..GO.0006030.	GH08163	FBgn0037908	CG5308	0.452090666666667	0.495669	0.383149	0.550159666666667	1	0.833333333333333	0.833333333333333	0.75	0.854166666666667
chitin.metabolism..GO.0006030.	GH02265	FBgn0039816	CG11317	0.451901333333333	0.421557333333333	0.388788333333333	0.476585	1	0.833333333333333	0.833333333333333	0.666666666666667	0.833333333333333
chitin.metabolism..GO.0006030.	GH01837	FBgn0038878	CG3301	0.427759333333333	0.432843666666667	0.484461	0.527001666666667	1	0.833333333333333	0.833333333333333	0.666666666666667	0.833333333333333
chitin.metabolism..GO.0006030.	LD38292	FBgn0037855	CG6621	0.436569333333333	0.412807	0.379362	0.336161666666667	1	0.833333333333333	0.833333333333333	0.5	0.791666666666667
chitin.metabolism..GO.0006030.	LD43175	FBgn0032601	CG17914	0.506947	0.470831	0.416308333333333	0.564143666666667	1	0.833333333333333	0.833333333333333	1	0.916666666666667
chitin.metabolism..GO.0006030.	GH20456	FBgn0039584	CG14064	0.404981333333333	0.453660333333333	0.35783	0.506481666666667	0.8	0.833333333333333	0.833333333333333	0.666666666666667	0.783333333333333
chitin.metabolism..GO.0006030.	CK01670	FBgn0024989	CG3777	0.655679333333333	0.685590333333333	0.61736	0.693104	1	1	1	1	1
chitin.metabolism..GO.0006030.	GH10589	FBgn0036202	CG6024	0.546342333333333	0.552797	0.499617333333333	0.627858666666667	1	0.833333333333333	0.833333333333333	1	0.916666666666667
chitin.metabolism..GO.0006030.	LD40063	FBgn0032895	CG9335	0.506001	0.490586333333333	0.427621333333333	0.595594	1	0.833333333333333	0.833333333333333	1	0.916666666666667
chitin.metabolism..GO.0006030.	GH25778	FBgn0034030	CG8192	0.431416333333333	0.461834333333333	0.387027	0.574237333333333	1	0.833333333333333	0.833333333333333	1	0.916666666666667
chitin.metabolism..GO.0006030.	GH27420	FBgn0032484	CG9431	0.453469	0.482307666666667	0.433402	0.576052666666667	1	0.833333333333333	0.833333333333333	1	0.916666666666667
chitin.metabolism..GO.0006030.	GH27289	FBgn0051221	CG31221	0.373225	0.417832666666667	0.349912	0.552088	0.714285714285714	0.833333333333333	0.833333333333333	0.75	0.782738095238095
chitin.metabolism..GO.0006030.	SD06635	FBgn0030073	CG10962	0.540411666666667	0.595718333333333	0.55946	0.362329333333333	1	1	0.833333333333333	0.571428571428571	0.851190476190476
chitin.metabolism..GO.0006030.	GH22081	FBgn0036939	CG7365	0.388600666666667	0.405063333333333	0.408002333333333	0.396645333333333	0.714285714285714	0.833333333333333	0.833333333333333	0.666666666666667	0.761904761904762
chitin.metabolism..GO.0006030.	GH19181	FBgn0029974	CG10946	0.460521	0.518699	0.42451	0.592144333333333	1	0.833333333333333	0.833333333333333	1	0.916666666666667
chitin.metabolism..GO.0006030.	LP06072	FBgn0034291	CG5770	0.458587333333333	0.462943	0.509728	0.533876	1	0.833333333333333	0.833333333333333	0.666666666666667	0.833333333333333
chitin.metabolism..GO.0006030.	GH06342	FBgn0039208	CG6643	0.399371333333333	0.354750666666667	0.367654666666667	0.540541333333333	0.714285714285714	0.833333333333333	0.833333333333333	0.666666666666667	0.761904761904762
chitin.metabolism..GO.0006030.	SD04493	FBgn0046225	CG17230	0.396782	0.409846333333333	0.373776	0.420912	0.714285714285714	0.833333333333333	0.833333333333333	0.666666666666667	0.761904761904762
chitin.metabolism..GO.0006030.	GH23730	FBgn0047307	NA	0.466324333333333	0.510775333333333	0.447317666666667	0.604429	1	0.833333333333333	0.833333333333333	1	0.916666666666667
chitin.metabolism..GO.0006030.	GH24262	FBgn0036616	CG4893	0.475193666666667	0.435279666666667	0.438064333333333	0.503376666666667	1	0.833333333333333	0.833333333333333	0.666666666666667	0.833333333333333
chitin.metabolism..GO.0006030.	GH16244	FBgn0034552	CG17999	0.410903333333333	0.455866333333333	0.408961666666667	0.562544666666667	0.8	0.833333333333333	0.833333333333333	1	0.866666666666667
chitin.metabolism..GO.0006030.	GH02310	FBgn0034718	CG3413	0.451189	0.416847666666667	0.433855333333333	0.575269	1	0.833333333333333	0.833333333333333	1	0.916666666666667
chitin.metabolism..GO.0006030.	GH12549	FBgn0035914	CG6282	0.440611666666667	0.42544	0.427603333333333	0.523615666666667	1	0.833333333333333	0.833333333333333	0.666666666666667	0.833333333333333
chitin.metabolism..GO.0006030.	GH07914	FBgn0053306	CG33306	0.456007666666667	0.440583	0.527384333333333	0.490454666666667	1	0.833333333333333	0.833333333333333	0.666666666666667	0.833333333333333
chitin.metabolism..GO.0006030.	LP02352	FBgn0038953	CG18596	0.530487333333333	0.580659333333333	0.484373	0.53479	1	0.833333333333333	0.833333333333333	0.666666666666667	0.833333333333333
chitin.metabolism..GO.0006030.	LP03829	FBgn0036945	CG6981	0.423740666666667	0.400807	0.398319666666667	0.460729	1	0.833333333333333	0.833333333333333	0.666666666666667	0.833333333333333
chitin.metabolism..GO.0006030.	GH15045	FBgn0030642	CG15642	0.498436333333333	0.531617333333333	0.501213333333333	0.551558333333333	1	0.833333333333333	0.833333333333333	0.75	0.854166666666667
chitin.metabolism..GO.0006030.	CK01170	FBgn0037289	CG2016	0.439340333333333	0.463958	0.421489333333333	0.304225	1	0.833333333333333	0.833333333333333	0.4	0.766666666666667
chitin.metabolism..GO.0006030.	GH08786	FBgn0037541	CG2747	0.429576666666667	0.409808666666667	0.371224666666667	0.426669	1	0.833333333333333	0.833333333333333	0.666666666666667	0.833333333333333
chitin.metabolism..GO.0006030.	GH12308	FBgn0035189	CG9119	0.392428333333333	0.371536333333333	0.353011666666667	0.46284	0.714285714285714	0.833333333333333	0.833333333333333	0.666666666666667	0.761904761904762
chitin.metabolism..GO.0006030.	SD05331	FBgn0037297	CG1116	0.462096	0.501547	0.429379333333333	0.520795333333333	1	0.833333333333333	0.833333333333333	0.666666666666667	0.833333333333333
chitin.metabolism..GO.0006030.	LP03261	FBgn0039671	CG11470	0.607462333333333	0.629595	0.624904666666667	0.665719333333333	1	1	1	1	1
chitin.metabolism..GO.0006030.	LD46351	FBgn0051182	CG31182	0.40021	0.501590666666667	0.361810333333333	0.449213333333333	0.8	0.833333333333333	0.833333333333333	0.666666666666667	0.783333333333333
chitin.metabolism..GO.0006030.	SD07237	FBgn0030336	CG1578	0.429199333333333	0.414537666666667	0.413791333333333	0.483160666666667	1	0.833333333333333	0.833333333333333	0.666666666666667	0.833333333333333
chitin.metabolism..GO.0006030.	GH07856	FBgn0032297	CG17124	0.478374666666667	0.487545333333333	0.447248333333333	0.506389333333333	1	0.833333333333333	0.833333333333333	0.666666666666667	0.833333333333333
chitin.metabolism..GO.0006030.	GH11272	FBgn0030555	CG1839	0.390139	0.462583666666667	0.375335333333333	0.452966	0.714285714285714	0.833333333333333	0.833333333333333	0.666666666666667	0.761904761904762
chitin.metabolism..GO.0006030.	GH05590	FBgn0032773	CG15825	0.40259	0.377202	0.389828666666667	0.344478	0.8	0.833333333333333	0.833333333333333	0.571428571428571	0.75952380952381
chitin.metabolism..GO.0006030.	GH15469	FBgn0033128	CG12142	0.415868	0.395142	0.378424666666667	0.529523	1	0.833333333333333	0.833333333333333	0.666666666666667	0.833333333333333
chitin.metabolism..GO.0006030.	GH02773	FBgn0016715	CG3200	0.504294333333333	0.523308333333333	0.517166666666667	0.392781333333333	1	0.833333333333333	0.833333333333333	0.571428571428571	0.80952380952381
chitin.metabolism..GO.0006030.	GH10572	FBgn0037229	CG9766	0.517964	0.55975	0.498639666666667	0.664991333333333	1	0.833333333333333	0.833333333333333	1	0.916666666666667
chitin.metabolism..GO.0006030.	GH05731	FBgn0030159	CG9689	0.462478333333333	0.473958333333333	0.432247	0.322421333333333	1	0.833333333333333	0.833333333333333	0.5	0.791666666666667
chitin.metabolism..GO.0006030.	LP05127	FBgn0002578	CG8342	0.486646666666667	0.492198333333333	0.477505666666667	0.590571333333333	1	0.833333333333333	0.833333333333333	1	0.916666666666667
chitin.metabolism..GO.0006030.	GH22222	FBgn0035833	CG7565	0.382886666666667	0.467890666666667	0.399961	0.597419666666667	0.714285714285714	0.833333333333333	0.833333333333333	1	0.845238095238095
chitin.metabolism..GO.0006030.	LP01629	FBgn0039760	CG9682	0.420712666666667	0.462539	0.513031666666667	0.558843666666667	1	0.833333333333333	0.833333333333333	1	0.916666666666667
chitin.metabolism..GO.0006030.	LP05845	FBgn0032087	CG9568	0.424776333333333	0.431220333333333	0.409968333333333	0.369242	1	0.833333333333333	0.833333333333333	0.571428571428571	0.80952380952381
chitin.metabolism..GO.0006030.	LP05550	FBgn0037181	CG11370	0.653600666666667	0.697773333333333	0.682370333333333	0.722951666666667	1	1	1	1	1
chitin.metabolism..GO.0006030.	GH21451	FBgn0034436	CG11961	0.479579333333333	0.504688333333333	0.451544333333333	0.622857666666667	1	0.833333333333333	0.833333333333333	1	0.916666666666667
chitin.metabolism..GO.0006030.	LD28893	FBgn0030504	CG2691	0.409567333333333	0.431387	0.355363333333333	0.565007666666667	0.8	0.833333333333333	0.833333333333333	1	0.866666666666667
chitin.metabolism..GO.0006030.	LP06660	FBgn0037114	CG7160	0.444989	0.497059333333333	0.458123	0.315649333333333	1	0.833333333333333	0.833333333333333	0.5	0.791666666666667
chitin.metabolism..GO.0006030.	GH06087	FBgn0032076	CG9510	0.484672666666667	0.435943666666667	0.483999333333333	0.528527333333333	1	0.833333333333333	0.833333333333333	0.666666666666667	0.833333333333333
chitin.metabolism..GO.0006030.	GH04593	FBgn0036597	CG4962	0.477863333333333	0.493185333333333	0.410463666666667	0.583889	1	0.833333333333333	0.833333333333333	1	0.916666666666667
chitin.metabolism..GO.0006030.	LP01735	FBgn0052187	CG32187	0.649016333333333	0.685368333333333	0.635278666666667	0.736179666666667	1	1	1	1	1
chitin.metabolism..GO.0006030.	GH08429	FBgn0036627	CG4680	0.423631	0.463142666666667	0.415248	0.525620666666667	1	0.833333333333333	0.833333333333333	0.666666666666667	0.833333333333333
chitin.metabolism..GO.0006030.	GH28577	FBgn0013467	CG18285	0.386395333333333	0.377667666666667	0.338422333333333	0.539237666666667	0.714285714285714	0.833333333333333	0.833333333333333	0.666666666666667	0.761904761904762
chitin.metabolism..GO.0006030.	LP06178	FBgn0052436	CG32436	0.40814	0.465177	0.475507	0.367879666666667	0.8	0.833333333333333	0.833333333333333	0.571428571428571	0.75952380952381
chitin.metabolism..GO.0006030.	LD43867	FBgn0032791	CG18094	0.438471333333333	0.428625666666667	0.390196666666667	0.328459	1	0.833333333333333	0.833333333333333	0.5	0.791666666666667
chitin.metabolism..GO.0006030.	LP01553	FBgn0034888	CG5431	0.517928333333333	0.507783666666667	0.450398	0.655033	1	0.833333333333333	0.833333333333333	1	0.916666666666667
chitin.metabolism..GO.0006030.	SD04616	FBgn0051666	CG31666	0.413527	0.493688333333333	0.365487	0.576037	1	0.833333333333333	0.833333333333333	1	0.916666666666667
chitin.metabolism..GO.0006030.	SD05389	FBgn0029003	CG4746	0.420216666666667	0.464192	0.415304666666667	0.362291666666667	1	0.833333333333333	0.833333333333333	0.571428571428571	0.80952380952381
chitin.metabolism..GO.0006030.	SD09786	FBgn0050456	CG30456	0.383104666666667	0.363577666666667	0.369375666666667	0.412347333333333	0.714285714285714	0.833333333333333	0.833333333333333	0.666666666666667	0.761904761904762
chitin.metabolism..GO.0006030.	HL07915	FBgn0033724	CG8501	0.554448	0.581868	0.546964333333333	0.363427	1	0.833333333333333	0.833333333333333	0.571428571428571	0.80952380952381
chitin.metabolism..GO.0006030.	GH20918	FBgn0034010	CG8157	0.550549	0.579013666666667	0.509691	0.500436	1	0.833333333333333	0.833333333333333	0.666666666666667	0.833333333333333
chitin.metabolism..GO.0006030.	GH10330	FBgn0035008	CG3494	0.515259	0.531806	0.514182666666667	0.449947333333333	1	0.833333333333333	0.833333333333333	0.666666666666667	0.833333333333333
chitin.metabolism..GO.0006030.	LP05771	FBgn0028955	CG8788	0.445417666666667	0.421757	0.365142333333333	0.47926	1	0.833333333333333	0.833333333333333	0.666666666666667	0.833333333333333
chitin.metabolism..GO.0006030.	GH11973	FBgn0027542	CG6014	0.475985	0.439305	0.428211333333333	0.607377666666667	1	0.833333333333333	0.833333333333333	1	0.916666666666667
chitin.metabolism..GO.0006030.	GH16531	FBgn0031674	CG31919	0.497143333333333	0.519268333333333	0.439746	0.636783666666667	1	0.833333333333333	0.833333333333333	1	0.916666666666667
chitin.metabolism..GO.0006030.	GH05433	FBgn0033960	CG10151	0.442606	0.439668333333333	0.372567666666667	0.471774666666667	1	0.833333333333333	0.833333333333333	0.666666666666667	0.833333333333333
chitin.metabolism..GO.0006030.	GH12964	FBgn0033730	CG8511	0.482037666666667	0.442311666666667	0.393461666666667	0.411630333333333	1	0.833333333333333	0.833333333333333	0.666666666666667	0.833333333333333
chitin.metabolism..GO.0006030.	GH20904	FBgn0033869	CG6305	0.429641333333333	0.414666333333333	0.336978333333333	0.513322333333333	1	0.833333333333333	0.833333333333333	0.666666666666667	0.833333333333333
chitin.metabolism..GO.0006030.	GH26183	FBgn0035241	CG12105	0.370624666666667	0.359230333333333	0.326864666666667	0.494831	0.714285714285714	0.833333333333333	0.833333333333333	0.666666666666667	0.761904761904762
chitin.metabolism..GO.0006030.	LP05535	FBgn0030396	CG2556	0.448140333333333	0.429975333333333	0.397246666666667	0.435453333333333	1	0.833333333333333	0.833333333333333	0.666666666666667	0.833333333333333
chitin.metabolism..GO.0006030.	GH23479	FBgn0035710	CG10121	0.509914333333333	0.538645666666667	0.444893333333333	0.664507	1	0.833333333333333	0.833333333333333	1	0.916666666666667
chitin.metabolism..GO.0006030.	GH09980	FBgn0030355	CG2467	0.431650666666667	0.460561	0.375729333333333	0.463114666666667	1	0.833333333333333	0.833333333333333	0.666666666666667	0.833333333333333
chitin.metabolism..GO.0006030.	GH10201	FBgn0030148	CG3106	0.438887666666667	0.49278	0.423492	0.616484	1	0.833333333333333	0.833333333333333	1	0.916666666666667
chitin.metabolism..GO.0006030.	GH12331	FBgn0052600	CG5291	0.412902666666667	0.423836666666667	0.333942	0.462123333333333	1	0.833333333333333	0.833333333333333	0.666666666666667	0.833333333333333
chitin.metabolism..GO.0006030.	GH08785	FBgn0038575	CG7208	0.368217333333333	0.388165666666667	0.335979333333333	0.558829	0.714285714285714	0.833333333333333	0.833333333333333	1	0.845238095238095
chitin.metabolism..GO.0006030.	SD02077	FBgn0035999	CG3552	0.395564666666667	0.382424	0.382280333333333	0.431882666666667	0.714285714285714	0.833333333333333	0.833333333333333	0.666666666666667	0.761904761904762
amino.sugar.metabolism..GO.0006040.	GH20809	FBgn0052714	CG32714	0.449908333333333	0.425196666666667	0.391348666666667	0.507526	0.857142857142857	0.857142857142857	0.666666666666667	0.625	0.751488095238095
amino.sugar.metabolism..GO.0006040.	GH01647	FBgn0037289	CG2016	0.480656	0.569499666666667	0.335555	0.531950666666667	1	1	0.5	0.75	0.8125
amino.sugar.metabolism..GO.0006040.	LP06288	FBgn0037175	CG14455	0.444879333333333	0.457644666666667	0.426802	0.519081	0.857142857142857	0.857142857142857	0.666666666666667	0.75	0.782738095238095
amino.sugar.metabolism..GO.0006040.	GH01206	FBgn0031514	CG3332	0.436142333333333	0.385164666666667	0.499889	0.455136333333333	0.857142857142857	0.857142857142857	1	0.625	0.834821428571429
amino.sugar.metabolism..GO.0006040.	GH08492	FBgn0035755	CG14830	0.420920666666667	0.422909333333333	0.466714	0.568536	0.75	0.857142857142857	0.666666666666667	0.75	0.75595238095238
amino.sugar.metabolism..GO.0006040.	GH23965	FBgn0030398	CG2555	0.531044333333333	0.541569666666667	0.713511	0.665129333333333	1	1	1	0.75	0.9375
amino.sugar.metabolism..GO.0006040.	LP02252	FBgn0035199	CG9134	0.531026	0.679931	0.60098	0.685199	1	1	1	0.75	0.9375
amino.sugar.metabolism..GO.0006040.	GH14364	FBgn0039670	CG7567	0.497043333333333	0.572651	0.515462666666667	0.409589666666667	1	1	1	0.625	0.90625
amino.sugar.metabolism..GO.0006040.	LD47544	FBgn0052631	CG32631	0.463356666666667	0.605382666666667	0.463232333333333	0.557829333333333	0.857142857142857	1	0.666666666666667	0.75	0.818452380952381
amino.sugar.metabolism..GO.0006040.	LP02501	FBgn0039434	CG5468	0.433540666666667	0.476490666666667	0.510885666666667	0.459115	0.857142857142857	0.857142857142857	1	0.625	0.834821428571429
amino.sugar.metabolism..GO.0006040.	GH26851	FBgn0038610	CG7675	0.555763666666667	0.675026666666667	0.531245333333333	0.632090333333333	1	1	1	0.75	0.9375
amino.sugar.metabolism..GO.0006040.	GH01562	FBgn0037956	CG6959	0.538510333333333	0.619691333333333	0.524657333333333	0.606679333333333	1	1	1	0.75	0.9375
amino.sugar.metabolism..GO.0006040.	GH15053	FBgn0015570	CG2505	0.430828333333333	0.388478333333333	0.547401333333333	0.542257333333333	0.75	0.857142857142857	1	0.75	0.839285714285714
amino.sugar.metabolism..GO.0006040.	SD05726	FBgn0032976	CG6448	0.579331	0.644435	0.702148333333333	0.663561666666667	1	1	1	0.75	0.9375
amino.sugar.metabolism..GO.0006040.	LP04503	FBgn0050029	CG30029	0.551273	0.571750666666667	0.588826	0.567520666666667	1	1	1	0.75	0.9375
amino.sugar.metabolism..GO.0006040.	LP01766	FBgn0040732	CG16926	0.469930333333333	0.493637666666667	0.457053333333333	0.590157333333333	0.857142857142857	0.857142857142857	0.666666666666667	0.75	0.782738095238095
amino.sugar.metabolism..GO.0006040.	GH10670	FBgn0051221	CG31221	0.343176333333333	0.309302	0.508401666666667	0.362236333333333	0.666666666666667	0.857142857142857	1	0.625	0.78720238095238
amino.sugar.metabolism..GO.0006040.	GH22794	FBgn0038420	CG10311	0.470011333333333	0.52184	0.567088	0.597884666666667	0.857142857142857	0.857142857142857	1	0.75	0.866071428571429
amino.sugar.metabolism..GO.0006040.	LP02570	FBgn0033968	CG10200	0.637068333333333	0.74768	0.735255	0.703165	1	1	1	0.75	0.9375
amino.sugar.metabolism..GO.0006040.	GH11985	FBgn0031697	CG14024	0.416218333333333	0.388250666666667	0.615771666666667	0.475724	0.75	0.857142857142857	1	0.625	0.808035714285714
amino.sugar.metabolism..GO.0006040.	LP01670	FBgn0002531	CG11650	0.508667	0.524813	0.669797	0.625993	1	0.857142857142857	1	0.75	0.901785714285714
amino.sugar.metabolism..GO.0006040.	LP01839	FBgn0031034	CG14205	0.477709	0.476591333333333	0.573765	0.536162	0.857142857142857	0.857142857142857	1	0.75	0.866071428571429
amino.sugar.metabolism..GO.0006040.	GH07242	FBgn0025643	CG3588	0.557246333333333	0.623088	0.685621333333333	0.634745	1	1	1	0.75	0.9375
amino.sugar.metabolism..GO.0006040.	LP02282	FBgn0039217	CG13627	0.498334	0.632745333333333	0.515795666666667	0.615699666666667	1	1	1	0.75	0.9375
amino.sugar.metabolism..GO.0006040.	LP05867	FBgn0037234	CG9795	0.453825333333333	0.543816333333333	0.555206333333333	0.528858333333333	0.857142857142857	1	1	0.75	0.901785714285714
amino.sugar.metabolism..GO.0006040.	GH04938	FBgn0031968	CG7231	0.432357666666667	0.375615	0.359452666666667	0.451202666666667	0.857142857142857	0.857142857142857	0.666666666666667	0.625	0.751488095238095
amino.sugar.metabolism..GO.0006040.	GH02089	FBgn0053301	CG33301	0.424909	0.430652333333333	0.572287	0.570240666666667	0.75	0.857142857142857	1	0.75	0.839285714285714
amino.sugar.metabolism..GO.0006040.	LP01348	FBgn0037414	CG1153	0.427204	0.494284666666667	0.515135666666667	0.452752333333333	0.75	0.857142857142857	1	0.625	0.808035714285714
amino.sugar.metabolism..GO.0006040.	GH13752	FBgn0033464	CG1441	0.379289333333333	0.341172	0.529899	0.456705333333333	0.75	0.857142857142857	1	0.625	0.808035714285714
amino.sugar.metabolism..GO.0006040.	GH08941	FBgn0028622	CG13432	0.485448666666667	0.576112666666667	0.388347333333333	0.586478333333333	1	1	0.666666666666667	0.75	0.854166666666667
amino.sugar.metabolism..GO.0006040.	LD43171	FBgn0052563	CG32563	0.449793333333333	0.493782666666667	0.596322	0.521648	0.857142857142857	0.857142857142857	1	0.75	0.866071428571429
amino.sugar.metabolism..GO.0006040.	GH05422	FBgn0031421	CG9867	0.425182666666667	0.361998	0.534538	0.564901	0.75	0.857142857142857	1	0.75	0.839285714285714
amino.sugar.metabolism..GO.0006040.	GH07816	FBgn0032935	CG8678	0.432431333333333	0.530214	0.474405333333333	0.497819333333333	0.857142857142857	0.857142857142857	1	0.625	0.834821428571429
amino.sugar.metabolism..GO.0006040.	LP02916	FBgn0029899	CG14438	0.440898333333333	0.470559666666667	0.581272	0.435941666666667	0.857142857142857	0.857142857142857	1	0.625	0.834821428571429
amino.sugar.metabolism..GO.0006040.	LP06708	FBgn0034288	CG5084	0.529905333333333	0.628368	0.582051666666667	0.556613666666667	1	1	1	0.75	0.9375
amino.sugar.metabolism..GO.0006040.	GH04835	FBgn0037831	CG14685	0.434130333333333	0.430836333333333	0.414016333333333	0.477242	0.857142857142857	0.857142857142857	0.666666666666667	0.625	0.751488095238095
amino.sugar.metabolism..GO.0006040.	SD02481	FBgn0039447	CG14249	0.374342333333333	0.367968333333333	0.475921	0.376372333333333	0.75	0.857142857142857	1	0.625	0.808035714285714
amino.sugar.metabolism..GO.0006040.	GH20802	FBgn0029990	CG2233	0.443647666666667	0.427833333333333	0.375384666666667	0.489666	0.857142857142857	0.857142857142857	0.666666666666667	0.625	0.751488095238095
amino.sugar.metabolism..GO.0006040.	LP01609	FBgn0037094	CG7611	0.443938	0.456037666666667	0.351716666666667	0.521656	0.857142857142857	0.857142857142857	0.666666666666667	0.75	0.782738095238095
amino.sugar.metabolism..GO.0006040.	GH01837	FBgn0038878	CG3301	0.418108333333333	0.322281333333333	0.493586	0.505185	0.75	0.857142857142857	1	0.625	0.808035714285714
amino.sugar.metabolism..GO.0006040.	LD43175	FBgn0032601	CG17914	0.400532333333333	0.370526	0.497841	0.522347666666667	0.75	0.857142857142857	1	0.75	0.839285714285714
amino.sugar.metabolism..GO.0006040.	LP05310	FBgn0031747	CG9021	0.441739	0.522515666666667	0.400479333333333	0.503627666666667	0.857142857142857	0.857142857142857	0.666666666666667	0.625	0.751488095238095
amino.sugar.metabolism..GO.0006040.	CK01670	FBgn0024989	CG3777	0.564936	0.713248	0.603475666666667	0.706907666666667	1	1	1	0.75	0.9375
amino.sugar.metabolism..GO.0006040.	GH10589	FBgn0036202	CG6024	0.515820666666667	0.591417333333333	0.571383333333333	0.617026666666667	1	1	1	0.75	0.9375
amino.sugar.metabolism..GO.0006040.	LD40063	FBgn0032895	CG9335	0.421373666666667	0.459854666666667	0.53839	0.564043	0.75	0.857142857142857	1	0.75	0.839285714285714
amino.sugar.metabolism..GO.0006040.	SD06635	FBgn0030073	CG10962	0.516396	0.606424666666667	0.440183333333333	0.621235	1	1	0.666666666666667	0.75	0.854166666666667
amino.sugar.metabolism..GO.0006040.	LP06072	FBgn0034291	CG5770	0.578625666666667	0.655213333333333	0.663476333333333	0.625475333333333	1	1	1	0.75	0.9375
amino.sugar.metabolism..GO.0006040.	GH23730	FBgn0047307	NA	0.536538	0.623827333333333	0.612644666666667	0.562590666666667	1	1	1	0.75	0.9375
amino.sugar.metabolism..GO.0006040.	GH24262	FBgn0036616	CG4893	0.343303	0.34831	0.490195666666667	0.465062666666667	0.666666666666667	0.857142857142857	1	0.625	0.78720238095238
amino.sugar.metabolism..GO.0006040.	GH02310	FBgn0034718	CG3413	0.435151666666667	0.465687666666667	0.535428666666667	0.600676333333333	0.857142857142857	0.857142857142857	1	0.75	0.866071428571429
amino.sugar.metabolism..GO.0006040.	GH07914	FBgn0053306	CG33306	0.520862666666667	0.458022	0.544543333333333	0.553075	1	0.857142857142857	1	0.75	0.901785714285714
amino.sugar.metabolism..GO.0006040.	LP02352	FBgn0038953	CG18596	0.426962	0.484138666666667	0.569551	0.532338333333333	0.75	0.857142857142857	1	0.75	0.839285714285714
amino.sugar.metabolism..GO.0006040.	LP03829	FBgn0036945	CG6981	0.446499	0.527959666666667	0.465502333333333	0.566118	0.857142857142857	0.857142857142857	0.666666666666667	0.75	0.782738095238095
amino.sugar.metabolism..GO.0006040.	GH15045	FBgn0030642	CG15642	0.433742333333333	0.411841	0.578393333333333	0.498784	0.857142857142857	0.857142857142857	1	0.625	0.834821428571429
amino.sugar.metabolism..GO.0006040.	LP02988	FBgn0033137	CG4471	0.470950333333333	0.542735666666667	0.358038	0.519927333333333	0.857142857142857	1	0.666666666666667	0.75	0.818452380952381
amino.sugar.metabolism..GO.0006040.	SD05331	FBgn0037297	CG1116	0.42168	0.44225	0.495035666666667	0.411575	0.75	0.857142857142857	1	0.625	0.808035714285714
amino.sugar.metabolism..GO.0006040.	LP03261	FBgn0039671	CG11470	0.598735666666667	0.663271333333333	0.728298	0.624308	1	1	1	0.75	0.9375
amino.sugar.metabolism..GO.0006040.	SD07237	FBgn0030336	CG1578	0.396238	0.426475333333333	0.443306666666667	0.535398666666667	0.75	0.857142857142857	0.666666666666667	0.75	0.75595238095238
amino.sugar.metabolism..GO.0006040.	GH07856	FBgn0032297	CG17124	0.517688	0.580333333333333	0.480593333333333	0.573965333333333	1	1	1	0.75	0.9375
amino.sugar.metabolism..GO.0006040.	GH15469	FBgn0033128	CG12142	0.376343666666667	0.322749666666667	0.505526	0.460912333333333	0.75	0.857142857142857	1	0.625	0.808035714285714
amino.sugar.metabolism..GO.0006040.	GH02773	FBgn0016715	CG3200	0.534388666666667	0.574987	0.510222333333333	0.623630333333333	1	1	1	0.75	0.9375
amino.sugar.metabolism..GO.0006040.	GH20817	FBgn0033446	CG1648	0.416731	0.401621333333333	0.419187666666667	0.532206333333333	0.75	0.857142857142857	0.666666666666667	0.75	0.75595238095238
amino.sugar.metabolism..GO.0006040.	GH10572	FBgn0037229	CG9766	0.478673	0.462202666666667	0.629109333333333	0.547352666666667	0.857142857142857	0.857142857142857	1	0.75	0.866071428571429
amino.sugar.metabolism..GO.0006040.	GH05731	FBgn0030159	CG9689	0.456242	0.511293666666667	0.375233666666667	0.486506	0.857142857142857	0.857142857142857	0.666666666666667	0.625	0.751488095238095
amino.sugar.metabolism..GO.0006040.	LP05127	FBgn0002578	CG8342	0.530903	0.578261	0.625585333333333	0.505873	1	1	1	0.625	0.90625
amino.sugar.metabolism..GO.0006040.	GH22222	FBgn0035833	CG7565	0.479165	0.420112	0.524632333333333	0.578264	0.857142857142857	0.857142857142857	1	0.75	0.866071428571429
amino.sugar.metabolism..GO.0006040.	LP01629	FBgn0039760	CG9682	0.532918666666667	0.448467666666667	0.578471	0.552896	1	0.857142857142857	1	0.75	0.901785714285714
amino.sugar.metabolism..GO.0006040.	LP05845	FBgn0032087	CG9568	0.460641333333333	0.566115666666667	0.426608666666667	0.586388666666667	0.857142857142857	1	0.666666666666667	0.75	0.818452380952381
amino.sugar.metabolism..GO.0006040.	LP05550	FBgn0037181	CG11370	0.633727	0.737387333333333	0.763335	0.717076	1	1	1	0.75	0.9375
amino.sugar.metabolism..GO.0006040.	GH21451	FBgn0034436	CG11961	0.497681333333333	0.570361	0.634842	0.54711	1	1	1	0.75	0.9375
amino.sugar.metabolism..GO.0006040.	LP05733	FBgn0028533	CG7953	0.550039333333333	0.536605333333333	0.506750666666667	0.536491666666667	1	1	1	0.75	0.9375
amino.sugar.metabolism..GO.0006040.	LP06660	FBgn0037114	CG7160	0.450882666666667	0.499163	0.464632333333333	0.478237333333333	0.857142857142857	0.857142857142857	0.666666666666667	0.625	0.751488095238095
amino.sugar.metabolism..GO.0006040.	GH06087	FBgn0032076	CG9510	0.414536333333333	0.429532	0.564892333333333	0.560431	0.75	0.857142857142857	1	0.75	0.839285714285714
amino.sugar.metabolism..GO.0006040.	GH04593	FBgn0036597	CG4962	0.353836	0.292009333333333	0.479434	0.492992	0.75	0.857142857142857	1	0.625	0.808035714285714
amino.sugar.metabolism..GO.0006040.	LP01735	FBgn0052187	CG32187	0.597460666666667	0.740873333333333	0.748092	0.718438	1	1	1	0.75	0.9375
amino.sugar.metabolism..GO.0006040.	GH08429	FBgn0036627	CG4680	0.346152333333333	0.294092333333333	0.479691666666667	0.361594	0.666666666666667	0.857142857142857	1	0.625	0.78720238095238
amino.sugar.metabolism..GO.0006040.	LP06178	FBgn0052436	CG32436	0.557628666666667	0.58559	0.530589	0.591839	1	1	1	0.75	0.9375
amino.sugar.metabolism..GO.0006040.	LD43867	FBgn0032791	CG18094	0.392229666666667	0.548271333333333	0.351229333333333	0.534707333333333	0.75	1	0.666666666666667	0.75	0.791666666666667
amino.sugar.metabolism..GO.0006040.	LP01553	FBgn0034888	CG5431	0.487057333333333	0.561968333333333	0.559205	0.635291	1	1	1	0.75	0.9375
amino.sugar.metabolism..GO.0006040.	SD04616	FBgn0051666	CG31666	0.366630666666667	0.372103333333333	0.507327666666667	0.380380333333333	0.75	0.857142857142857	1	0.625	0.808035714285714
amino.sugar.metabolism..GO.0006040.	SD05389	FBgn0029003	CG4746	0.445579	0.486136	0.408880333333333	0.408607	0.857142857142857	0.857142857142857	0.666666666666667	0.625	0.751488095238095
amino.sugar.metabolism..GO.0006040.	SD09786	FBgn0050456	CG30456	0.427742333333333	0.508172666666667	0.44785	0.580408333333333	0.75	0.857142857142857	0.666666666666667	0.75	0.75595238095238
amino.sugar.metabolism..GO.0006040.	HL07915	FBgn0033724	CG8501	0.550752333333333	0.665477	0.470091666666667	0.638927666666667	1	1	0.666666666666667	0.75	0.854166666666667
amino.sugar.metabolism..GO.0006040.	GH20918	FBgn0034010	CG8157	0.500320666666667	0.580353333333333	0.522600333333333	0.568087	1	1	1	0.75	0.9375
amino.sugar.metabolism..GO.0006040.	GH10330	FBgn0035008	CG3494	0.434108	0.456160666666667	0.516103333333333	0.505344	0.857142857142857	0.857142857142857	1	0.625	0.834821428571429
amino.sugar.metabolism..GO.0006040.	LP05771	FBgn0028955	CG8788	0.403907666666667	0.39411	0.47185	0.535222666666667	0.75	0.857142857142857	1	0.75	0.839285714285714
amino.sugar.metabolism..GO.0006040.	GH11973	FBgn0027542	CG6014	0.347024	0.283124	0.531655666666667	0.442651333333333	0.666666666666667	0.857142857142857	1	0.625	0.78720238095238
amino.sugar.metabolism..GO.0006040.	GH16531	FBgn0031674	CG31919	0.427688333333333	0.434202	0.530864666666667	0.478601	0.75	0.857142857142857	1	0.625	0.808035714285714
amino.sugar.metabolism..GO.0006040.	GH13495	FBgn0039311	CG10513	0.507337666666667	0.391251666666667	0.372566666666667	0.507785666666667	1	0.857142857142857	0.666666666666667	0.625	0.78720238095238
amino.sugar.metabolism..GO.0006040.	LP05535	FBgn0030396	CG2556	0.409476666666667	0.463487666666667	0.447651333333333	0.554071333333333	0.75	0.857142857142857	0.666666666666667	0.75	0.75595238095238
amino.sugar.metabolism..GO.0006040.	GH23479	FBgn0035710	CG10121	0.438173	0.454122666666667	0.600422666666667	0.528633666666667	0.857142857142857	0.857142857142857	1	0.75	0.866071428571429
amino.sugar.metabolism..GO.0006040.	LP03006	FBgn0034741	CG4269	0.570392333333333	0.535740333333333	0.487805	0.565818333333333	1	1	1	0.75	0.9375
amino.sugar.metabolism..GO.0006040.	GH10201	FBgn0030148	CG3106	0.488518	0.518696333333333	0.619144333333333	0.520924666666667	1	0.857142857142857	1	0.75	0.901785714285714
glucosamine.metabolism..GO.0006041.	GH20809	FBgn0052714	CG32714	0.454257	0.465556333333333	0.315103	0.421449666666667	1	1	0.5	0.5	0.75
glucosamine.metabolism..GO.0006041.	LP06288	FBgn0037175	CG14455	0.448605333333333	0.471691	0.392445666666667	0.458247666666667	1	1	0.625	0.5	0.78125
glucosamine.metabolism..GO.0006041.	GH01206	FBgn0031514	CG3332	0.360052	0.455852333333333	0.476245	0.353722333333333	1	0.8	0.714285714285714	0.5	0.753571428571429
glucosamine.metabolism..GO.0006041.	GH08492	FBgn0035755	CG14830	0.401032666666667	0.396902666666667	0.437383333333333	0.583889333333333	1	0.625	0.714285714285714	1	0.834821428571429
glucosamine.metabolism..GO.0006041.	GH23965	FBgn0030398	CG2555	0.546179	0.615431333333333	0.642216	0.494686	1	1	0.75	0.5	0.8125
glucosamine.metabolism..GO.0006041.	LP02252	FBgn0035199	CG9134	0.561039666666667	0.589458666666667	0.534033666666667	0.686095666666667	1	1	0.714285714285714	1	0.928571428571429
glucosamine.metabolism..GO.0006041.	GH14364	FBgn0039670	CG7567	0.383245333333333	0.463147	0.493448666666667	0.286677	1	1	0.714285714285714	0.444444444444444	0.78968253968254
glucosamine.metabolism..GO.0006041.	LD47544	FBgn0052631	CG32631	0.365887333333333	0.506691333333333	0.426273333333333	0.356956666666667	1	1	0.714285714285714	0.5	0.803571428571429
glucosamine.metabolism..GO.0006041.	GH26851	FBgn0038610	CG7675	0.482243	0.456967	0.472723	0.595765333333333	1	0.8	0.714285714285714	1	0.878571428571429
glucosamine.metabolism..GO.0006041.	GH01562	FBgn0037956	CG6959	0.525630666666667	0.465512	0.470275	0.623318333333333	1	1	0.714285714285714	1	0.928571428571429
glucosamine.metabolism..GO.0006041.	GH15053	FBgn0015570	CG2505	0.33354	0.46193	0.481046333333333	0.415994	1	1	0.714285714285714	0.5	0.803571428571429
glucosamine.metabolism..GO.0006041.	CK02441	FBgn0031611	CG17840	0.411201333333333	0.409975	0.405428	0.509436	1	0.714285714285714	0.714285714285714	1	0.857142857142857
glucosamine.metabolism..GO.0006041.	SD05726	FBgn0032976	CG6448	0.581991333333333	0.614497	0.645734666666667	0.615996333333333	1	1	0.75	1	0.9375
glucosamine.metabolism..GO.0006041.	LP04503	FBgn0050029	CG30029	0.521761	0.55303	0.557031333333333	0.349937	1	1	0.714285714285714	0.5	0.803571428571429
glucosamine.metabolism..GO.0006041.	LP01766	FBgn0040732	CG16926	0.513303666666667	0.510052	0.406195333333333	0.522171333333333	1	1	0.714285714285714	1	0.928571428571429
glucosamine.metabolism..GO.0006041.	GH07734	FBgn0027542	CG6014	0.421642666666667	0.450955	0.443486666666667	0.549498	1	0.714285714285714	0.714285714285714	1	0.857142857142857
glucosamine.metabolism..GO.0006041.	GH22794	FBgn0038420	CG10311	0.569629666666667	0.59923	0.557008	0.667524	1	1	0.714285714285714	1	0.928571428571429
glucosamine.metabolism..GO.0006041.	LP02570	FBgn0033968	CG10200	0.649108333333333	0.660127333333333	0.619456666666667	0.631637	1	1	0.75	1	0.9375
glucosamine.metabolism..GO.0006041.	GH12462	FBgn0024998	CG2685	0.430436333333333	0.357440666666667	0.423103666666667	0.586286	1	0.454545454545455	0.714285714285714	1	0.792207792207792
glucosamine.metabolism..GO.0006041.	GH11985	FBgn0031697	CG14024	0.453392333333333	0.484957333333333	0.544751	0.565802333333333	1	1	0.714285714285714	1	0.928571428571429
glucosamine.metabolism..GO.0006041.	GH24474	FBgn0032800	CG10137	0.366019666666667	0.336424333333333	0.378575333333333	0.521387333333333	1	0.384615384615385	0.625	1	0.752403846153846
glucosamine.metabolism..GO.0006041.	LP01670	FBgn0002531	CG11650	0.530249666666667	0.612025666666667	0.58011	0.534218333333333	1	1	0.75	1	0.9375
glucosamine.metabolism..GO.0006041.	GH27568	FBgn0040153	CG12482	0.483548666666667	0.399648333333333	0.378673666666667	0.530027333333333	1	0.625	0.625	1	0.8125
glucosamine.metabolism..GO.0006041.	LP01839	FBgn0031034	CG14205	0.491331333333333	0.543300666666667	0.557926	0.419778333333333	1	1	0.714285714285714	0.5	0.803571428571429
glucosamine.metabolism..GO.0006041.	GH07242	FBgn0025643	CG3588	0.461918333333333	0.573706333333333	0.586585666666667	0.554894333333333	1	1	0.75	1	0.9375
glucosamine.metabolism..GO.0006041.	LP02282	FBgn0039217	CG13627	0.473340666666667	0.491129	0.458495333333333	0.578208666666667	1	1	0.714285714285714	1	0.928571428571429
glucosamine.metabolism..GO.0006041.	LP05867	FBgn0037234	CG9795	0.454266666666667	0.481473666666667	0.527668	0.605356	1	1	0.714285714285714	1	0.928571428571429
glucosamine.metabolism..GO.0006041.	GH02089	FBgn0053301	CG33301	0.470026666666667	0.523484333333333	0.547833333333333	0.519816	1	1	0.714285714285714	1	0.928571428571429
glucosamine.metabolism..GO.0006041.	LP01348	FBgn0037414	CG1153	0.500214333333333	0.466020333333333	0.501988	0.611990666666667	1	1	0.714285714285714	1	0.928571428571429
glucosamine.metabolism..GO.0006041.	LD43171	FBgn0052563	CG32563	0.397054	0.503334666666667	0.558791	0.487625333333333	1	1	0.714285714285714	0.5	0.803571428571429
glucosamine.metabolism..GO.0006041.	GH07816	FBgn0032935	CG8678	0.382664666666667	0.395561	0.390752333333333	0.524018333333333	1	0.625	0.625	1	0.8125
glucosamine.metabolism..GO.0006041.	LP02916	FBgn0029899	CG14438	0.514627666666667	0.554579666666667	0.503231333333333	0.496689333333333	1	1	0.714285714285714	0.5	0.803571428571429
glucosamine.metabolism..GO.0006041.	LP06708	FBgn0034288	CG5084	0.517916	0.579417666666667	0.556298666666667	0.381839	1	1	0.714285714285714	0.5	0.803571428571429
glucosamine.metabolism..GO.0006041.	GH21511	FBgn0039208	CG6643	0.381112333333333	0.407351666666667	0.457437333333333	0.539922	1	0.714285714285714	0.714285714285714	1	0.857142857142857
glucosamine.metabolism..GO.0006041.	LD43175	FBgn0032601	CG17914	0.360168	0.370576	0.478320666666667	0.530591666666667	1	0.5	0.714285714285714	1	0.803571428571429
glucosamine.metabolism..GO.0006041.	CK01670	FBgn0024989	CG3777	0.602209	0.635684333333333	0.634345333333333	0.731484333333333	1	1	0.75	1	0.9375
glucosamine.metabolism..GO.0006041.	GH10589	FBgn0036202	CG6024	0.527707333333333	0.510931	0.541197666666667	0.664731333333333	1	1	0.714285714285714	1	0.928571428571429
glucosamine.metabolism..GO.0006041.	LD40063	FBgn0032895	CG9335	0.433090666666667	0.45045	0.525204666666667	0.621450666666667	1	0.714285714285714	0.714285714285714	1	0.857142857142857
glucosamine.metabolism..GO.0006041.	SD06635	FBgn0030073	CG10962	0.571061	0.555351666666667	0.470113333333333	0.545538666666667	1	1	0.714285714285714	1	0.928571428571429
glucosamine.metabolism..GO.0006041.	GH19181	FBgn0029974	CG10946	0.428185333333333	0.435093333333333	0.485430333333333	0.533405666666667	1	0.714285714285714	0.714285714285714	1	0.857142857142857
glucosamine.metabolism..GO.0006041.	GH28569	FBgn0031965	CG7093	0.465166	0.405175666666667	0.359248	0.526741666666667	1	0.714285714285714	0.555555555555556	1	0.817460317460317
glucosamine.metabolism..GO.0006041.	LP06072	FBgn0034291	CG5770	0.543538666666667	0.606671	0.561941	0.465569333333333	1	1	0.714285714285714	0.5	0.803571428571429
glucosamine.metabolism..GO.0006041.	SD04493	FBgn0046225	CG17230	0.439498333333333	0.403045333333333	0.420325333333333	0.523865666666667	1	0.714285714285714	0.714285714285714	1	0.857142857142857
glucosamine.metabolism..GO.0006041.	LD29172	FBgn0036678	CG11905	0.358280333333333	0.485275	0.466752333333333	0.422237666666667	1	1	0.714285714285714	0.5	0.803571428571429
glucosamine.metabolism..GO.0006041.	GH23730	FBgn0047307	NA	0.476177333333333	0.519075333333333	0.545079	0.552081333333333	1	1	0.714285714285714	1	0.928571428571429
glucosamine.metabolism..GO.0006041.	GH02310	FBgn0034718	CG3413	0.465882	0.488440333333333	0.467661666666667	0.587227333333333	1	1	0.714285714285714	1	0.928571428571429
glucosamine.metabolism..GO.0006041.	GH07914	FBgn0053306	CG33306	0.493023666666667	0.516732666666667	0.540010666666667	0.355770333333333	1	1	0.714285714285714	0.5	0.803571428571429
glucosamine.metabolism..GO.0006041.	LP02352	FBgn0038953	CG18596	0.487044666666667	0.553993	0.551560333333333	0.532817333333333	1	1	0.714285714285714	1	0.928571428571429
glucosamine.metabolism..GO.0006041.	LP03829	FBgn0036945	CG6981	0.400617	0.438782666666667	0.423174666666667	0.531761333333333	1	0.714285714285714	0.714285714285714	1	0.857142857142857
glucosamine.metabolism..GO.0006041.	GH15045	FBgn0030642	CG15642	0.526782333333333	0.544074	0.535791333333333	0.518517333333333	1	1	0.714285714285714	1	0.928571428571429
glucosamine.metabolism..GO.0006041.	LP02988	FBgn0033137	CG4471	0.458582666666667	0.459970333333333	0.378956666666667	0.418997	1	1	0.625	0.5	0.78125
glucosamine.metabolism..GO.0006041.	SD05331	FBgn0037297	CG1116	0.419351666666667	0.401912666666667	0.457135	0.51446	1	0.625	0.714285714285714	1	0.834821428571429
glucosamine.metabolism..GO.0006041.	LP03261	FBgn0039671	CG11470	0.611583333333333	0.643776333333333	0.636041	0.538804	1	1	0.75	1	0.9375
glucosamine.metabolism..GO.0006041.	LD46351	FBgn0051182	CG31182	0.409885	0.362578333333333	0.386411	0.555032	1	0.454545454545455	0.625	1	0.769886363636364
glucosamine.metabolism..GO.0006041.	GH07856	FBgn0032297	CG17124	0.488518666666667	0.435271333333333	0.449739333333333	0.595917666666667	1	0.714285714285714	0.714285714285714	1	0.857142857142857
glucosamine.metabolism..GO.0006041.	GH05590	FBgn0032773	CG15825	0.402574666666667	0.456764333333333	0.414720666666667	0.477499	1	0.8	0.714285714285714	0.5	0.753571428571429
glucosamine.metabolism..GO.0006041.	GH02773	FBgn0016715	CG3200	0.527975666666667	0.50788	0.447639666666667	0.476458	1	1	0.714285714285714	0.5	0.803571428571429
glucosamine.metabolism..GO.0006041.	GH10572	FBgn0037229	CG9766	0.465685333333333	0.514243	0.551175	0.571951	1	1	0.714285714285714	1	0.928571428571429
glucosamine.metabolism..GO.0006041.	GH05731	FBgn0030159	CG9689	0.480373666666667	0.372222	0.395763333333333	0.542502	1	0.5	0.625	1	0.78125
glucosamine.metabolism..GO.0006041.	LP05127	FBgn0002578	CG8342	0.410693	0.491231	0.565957	0.443969	1	1	0.714285714285714	0.5	0.803571428571429
glucosamine.metabolism..GO.0006041.	LP01629	FBgn0039760	CG9682	0.511815	0.52897	0.552887	0.412506666666667	1	1	0.714285714285714	0.5	0.803571428571429
glucosamine.metabolism..GO.0006041.	LP05845	FBgn0032087	CG9568	0.469378333333333	0.465442333333333	0.416927333333333	0.544527333333333	1	1	0.714285714285714	1	0.928571428571429
glucosamine.metabolism..GO.0006041.	LP05550	FBgn0037181	CG11370	0.715263333333333	0.703515	0.665102333333333	0.658128	1	1	1	1	1
glucosamine.metabolism..GO.0006041.	GH21451	FBgn0034436	CG11961	0.429849666666667	0.508077	0.510435	0.542038333333333	1	1	0.714285714285714	1	0.928571428571429
glucosamine.metabolism..GO.0006041.	LP05733	FBgn0028533	CG7953	0.432663666666667	0.503680333333333	0.442752333333333	0.320622333333333	1	1	0.714285714285714	0.5	0.803571428571429
glucosamine.metabolism..GO.0006041.	LP06660	FBgn0037114	CG7160	0.532669333333333	0.493183666666667	0.404564333333333	0.505301666666667	1	1	0.714285714285714	0.5	0.803571428571429
glucosamine.metabolism..GO.0006041.	GH06087	FBgn0032076	CG9510	0.414631666666667	0.502733333333333	0.417300666666667	0.461018333333333	1	1	0.714285714285714	0.5	0.803571428571429
glucosamine.metabolism..GO.0006041.	LP01735	FBgn0052187	CG32187	0.630217	0.692565333333333	0.688329333333333	0.676746333333333	1	1	1	1	1
glucosamine.metabolism..GO.0006041.	LP06178	FBgn0052436	CG32436	0.566225666666667	0.542803666666667	0.451575666666667	0.450574	1	1	0.714285714285714	0.5	0.803571428571429
glucosamine.metabolism..GO.0006041.	LP01553	FBgn0034888	CG5431	0.475605333333333	0.475452666666667	0.544557	0.678812333333333	1	1	0.714285714285714	1	0.928571428571429
glucosamine.metabolism..GO.0006041.	SD04616	FBgn0051666	CG31666	0.433672	0.435479666666667	0.468539	0.565075333333333	1	0.714285714285714	0.714285714285714	1	0.857142857142857
glucosamine.metabolism..GO.0006041.	SD09786	FBgn0050456	CG30456	0.468499	0.478546	0.424449666666667	0.561503333333333	1	1	0.714285714285714	1	0.928571428571429
glucosamine.metabolism..GO.0006041.	HL07915	FBgn0033724	CG8501	0.522243	0.50068	0.46285	0.553953666666667	1	1	0.714285714285714	1	0.928571428571429
glucosamine.metabolism..GO.0006041.	GH20918	FBgn0034010	CG8157	0.514635666666667	0.527331	0.551205333333333	0.587054333333333	1	1	0.714285714285714	1	0.928571428571429
glucosamine.metabolism..GO.0006041.	GH10330	FBgn0035008	CG3494	0.556960333333333	0.54498	0.516118	0.531946	1	1	0.714285714285714	1	0.928571428571429
glucosamine.metabolism..GO.0006041.	GH19567	FBgn0036773	CG13698	0.400977666666667	0.415927	0.427623	0.534798333333333	1	0.714285714285714	0.714285714285714	1	0.857142857142857
glucosamine.metabolism..GO.0006041.	LD29276	FBgn0038235	CG8461	0.359885666666667	0.478904	0.464713666666667	0.418563666666667	1	1	0.714285714285714	0.5	0.803571428571429
glucosamine.metabolism..GO.0006041.	GH11973	FBgn0027542	CG6014	0.462796	0.457467666666667	0.520259	0.581638	1	0.8	0.714285714285714	1	0.878571428571429
glucosamine.metabolism..GO.0006041.	GH16531	FBgn0031674	CG31919	0.44952	0.41439	0.500557	0.653075	1	0.714285714285714	0.714285714285714	1	0.857142857142857
glucosamine.metabolism..GO.0006041.	GH23479	FBgn0035710	CG10121	0.42447	0.466010333333333	0.537876	0.582983333333333	1	1	0.714285714285714	1	0.928571428571429
glucosamine.metabolism..GO.0006041.	LP03006	FBgn0034741	CG4269	0.443767333333333	0.503346333333333	0.478904666666667	0.314096666666667	1	1	0.714285714285714	0.5	0.803571428571429
glucosamine.metabolism..GO.0006041.	GH09980	FBgn0030355	CG2467	0.389226333333333	0.399767333333333	0.379277666666667	0.52392	1	0.625	0.625	1	0.8125
glucosamine.metabolism..GO.0006041.	GH10201	FBgn0030148	CG3106	0.415283	0.509351333333333	0.560365666666667	0.474509333333333	1	1	0.714285714285714	0.5	0.803571428571429
glucosamine.metabolism..GO.0006041.	GH08785	FBgn0038575	CG7208	0.380476333333333	0.353761666666667	0.365525666666667	0.544995	1	0.454545454545455	0.555555555555556	1	0.752525252525252
glucosamine.metabolism..GO.0006041.	SD02077	FBgn0035999	CG3552	0.456423333333333	0.417837	0.407411666666667	0.527908	1	0.714285714285714	0.714285714285714	1	0.857142857142857
N.acetylglucosamine.metabolism..GO.0006044.	GH01647	FBgn0037289	CG2016	0.385618666666667	0.586102	0.446024	0.350697	0.8	1	0.666666666666667	0.571428571428571	0.75952380952381
N.acetylglucosamine.metabolism..GO.0006044.	LP06288	FBgn0037175	CG14455	0.452833333333333	0.526262666666667	0.530308333333333	0.436830333333333	1	0.75	0.666666666666667	0.8	0.804166666666667
N.acetylglucosamine.metabolism..GO.0006044.	GH08492	FBgn0035755	CG14830	0.440667	0.530513666666667	0.553259666666667	0.467066666666667	1	0.75	0.666666666666667	0.8	0.804166666666667
N.acetylglucosamine.metabolism..GO.0006044.	GH23965	FBgn0030398	CG2555	0.641957666666667	0.604823	0.665545333333333	0.599379	1	1	1	1	1
N.acetylglucosamine.metabolism..GO.0006044.	LP02252	FBgn0035199	CG9134	0.522672666666667	0.704622	0.703981	0.597946333333333	1	1	1	1	1
N.acetylglucosamine.metabolism..GO.0006044.	GH14364	FBgn0039670	CG7567	0.563425333333333	0.596815333333333	0.371929	0.529011	1	1	0.5	1	0.875
N.acetylglucosamine.metabolism..GO.0006044.	LD47544	FBgn0052631	CG32631	0.542009666666667	0.630469333333333	0.553166333333333	0.510790333333333	1	1	0.666666666666667	1	0.916666666666667
N.acetylglucosamine.metabolism..GO.0006044.	LP02501	FBgn0039434	CG5468	0.462635333333333	0.518291333333333	0.397604333333333	0.496837	1	0.75	0.5	0.8	0.7625
N.acetylglucosamine.metabolism..GO.0006044.	GH26851	FBgn0038610	CG7675	0.464709333333333	0.64833	0.554321	0.542228333333333	1	1	0.666666666666667	1	0.916666666666667
N.acetylglucosamine.metabolism..GO.0006044.	GH01562	FBgn0037956	CG6959	0.407216	0.601466666666667	0.536081333333333	0.484934666666667	0.8	1	0.666666666666667	0.8	0.816666666666667
N.acetylglucosamine.metabolism..GO.0006044.	SD05726	FBgn0032976	CG6448	0.554226666666667	0.588664666666667	0.708084333333333	0.578226333333333	1	1	1	1	1
N.acetylglucosamine.metabolism..GO.0006044.	LP04503	FBgn0050029	CG30029	0.564532666666667	0.578816666666667	0.478817666666667	0.581175333333333	1	1	0.666666666666667	1	0.916666666666667
N.acetylglucosamine.metabolism..GO.0006044.	GH22794	FBgn0038420	CG10311	0.515444	0.588439333333333	0.664425	0.556158	1	1	1	1	1
N.acetylglucosamine.metabolism..GO.0006044.	LP02570	FBgn0033968	CG10200	0.677342	0.747923	0.722835666666667	0.687929333333333	1	1	1	1	1
N.acetylglucosamine.metabolism..GO.0006044.	GH11985	FBgn0031697	CG14024	0.443818666666667	0.396259	0.606199666666667	0.534819666666667	1	0.545454545454545	0.666666666666667	1	0.803030303030303
N.acetylglucosamine.metabolism..GO.0006044.	LP01670	FBgn0002531	CG11650	0.508321333333333	0.525393666666667	0.657964333333333	0.595486	1	0.75	0.666666666666667	1	0.854166666666667
N.acetylglucosamine.metabolism..GO.0006044.	LP01839	FBgn0031034	CG14205	0.477268333333333	0.419467666666667	0.558937333333333	0.463942333333333	1	0.6	0.666666666666667	0.8	0.766666666666667
N.acetylglucosamine.metabolism..GO.0006044.	GH07242	FBgn0025643	CG3588	0.607908333333333	0.637043	0.560949666666667	0.621093666666667	1	1	0.666666666666667	1	0.916666666666667
N.acetylglucosamine.metabolism..GO.0006044.	LP02282	FBgn0039217	CG13627	0.460643	0.629849333333333	0.555309666666667	0.52017	1	1	0.666666666666667	1	0.916666666666667
N.acetylglucosamine.metabolism..GO.0006044.	LP05867	FBgn0037234	CG9795	0.435411333333333	0.547235	0.495219666666667	0.566692333333333	1	0.75	0.666666666666667	1	0.854166666666667
N.acetylglucosamine.metabolism..GO.0006044.	GH02089	FBgn0053301	CG33301	0.543887333333333	0.570244333333333	0.64784	0.533933	1	1	0.666666666666667	1	0.916666666666667
N.acetylglucosamine.metabolism..GO.0006044.	LP01348	FBgn0037414	CG1153	0.366158	0.471944333333333	0.476076333333333	0.514754666666667	0.8	0.6	0.666666666666667	1	0.766666666666667
N.acetylglucosamine.metabolism..GO.0006044.	GH08941	FBgn0028622	CG13432	0.392666	0.565583666666667	0.552055333333333	0.38273	0.8	1	0.666666666666667	0.571428571428571	0.75952380952381
N.acetylglucosamine.metabolism..GO.0006044.	LD43171	FBgn0052563	CG32563	0.535049333333333	0.563558333333333	0.464966	0.540375666666667	1	1	0.666666666666667	1	0.916666666666667
N.acetylglucosamine.metabolism..GO.0006044.	GH07816	FBgn0032935	CG8678	0.432321666666667	0.572930666666667	0.436390333333333	0.497176666666667	1	1	0.5	0.8	0.825
N.acetylglucosamine.metabolism..GO.0006044.	LP02916	FBgn0029899	CG14438	0.486229333333333	0.515334333333333	0.482398333333333	0.536500666666667	1	0.75	0.666666666666667	1	0.854166666666667
N.acetylglucosamine.metabolism..GO.0006044.	LP06708	FBgn0034288	CG5084	0.609723	0.6811	0.477505	0.613494333333333	1	1	0.666666666666667	1	0.916666666666667
N.acetylglucosamine.metabolism..GO.0006044.	GH04835	FBgn0037831	CG14685	0.437587666666667	0.507149	0.512233333333333	0.430825666666667	1	0.75	0.666666666666667	0.8	0.804166666666667
N.acetylglucosamine.metabolism..GO.0006044.	GH21511	FBgn0039208	CG6643	0.478402666666667	0.465140333333333	0.563988666666667	0.461297333333333	1	0.6	0.666666666666667	0.8	0.766666666666667
N.acetylglucosamine.metabolism..GO.0006044.	GH02265	FBgn0039816	CG11317	0.457616666666667	0.443172333333333	0.499789	0.428103666666667	1	0.6	0.666666666666667	0.8	0.766666666666667
N.acetylglucosamine.metabolism..GO.0006044.	LD43175	FBgn0032601	CG17914	0.452945	0.457705666666667	0.468217333333333	0.469131666666667	1	0.6	0.666666666666667	0.8	0.766666666666667
N.acetylglucosamine.metabolism..GO.0006044.	CK01670	FBgn0024989	CG3777	0.51498	0.738466333333333	0.723514666666667	0.616658	1	1	1	1	1
N.acetylglucosamine.metabolism..GO.0006044.	GH10589	FBgn0036202	CG6024	0.459366	0.581901666666667	0.642118333333333	0.537877	1	1	0.666666666666667	1	0.916666666666667
N.acetylglucosamine.metabolism..GO.0006044.	LD40063	FBgn0032895	CG9335	0.503860333333333	0.528931	0.552436	0.524000333333333	1	0.75	0.666666666666667	1	0.854166666666667
N.acetylglucosamine.metabolism..GO.0006044.	SD06635	FBgn0030073	CG10962	0.414900666666667	0.615772666666667	0.557703666666667	0.456725	0.8	1	0.666666666666667	0.8	0.816666666666667
N.acetylglucosamine.metabolism..GO.0006044.	LP06072	FBgn0034291	CG5770	0.578139	0.60457	0.582868333333333	0.557195666666667	1	1	0.666666666666667	1	0.916666666666667
N.acetylglucosamine.metabolism..GO.0006044.	SD04493	FBgn0046225	CG17230	0.413282333333333	0.510747666666667	0.469832	0.460839	0.8	0.75	0.666666666666667	0.8	0.754166666666667
N.acetylglucosamine.metabolism..GO.0006044.	GH23730	FBgn0047307	NA	0.520754	0.576932666666667	0.546489	0.576266	1	1	0.666666666666667	1	0.916666666666667
N.acetylglucosamine.metabolism..GO.0006044.	GH24262	FBgn0036616	CG4893	0.540175666666667	0.516355666666667	0.563952666666667	0.468860333333333	1	0.75	0.666666666666667	0.8	0.804166666666667
N.acetylglucosamine.metabolism..GO.0006044.	GH02310	FBgn0034718	CG3413	0.457986333333333	0.503055333333333	0.599258666666667	0.503142	1	0.75	0.666666666666667	1	0.854166666666667
N.acetylglucosamine.metabolism..GO.0006044.	GH07914	FBgn0053306	CG33306	0.51933	0.469872	0.509585	0.515387	1	0.6	0.666666666666667	1	0.816666666666667
N.acetylglucosamine.metabolism..GO.0006044.	LP02352	FBgn0038953	CG18596	0.536691666666667	0.611667666666667	0.495199	0.562728	1	1	0.666666666666667	1	0.916666666666667
N.acetylglucosamine.metabolism..GO.0006044.	LP03829	FBgn0036945	CG6981	0.500407333333333	0.620265333333333	0.548136666666667	0.477972666666667	1	1	0.666666666666667	0.8	0.866666666666667
N.acetylglucosamine.metabolism..GO.0006044.	GH15045	FBgn0030642	CG15642	0.471452	0.465288	0.650294	0.516234333333333	1	0.6	0.666666666666667	1	0.816666666666667
N.acetylglucosamine.metabolism..GO.0006044.	LP02988	FBgn0033137	CG4471	0.416815333333333	0.587265333333333	0.469407	0.406162	0.8	1	0.666666666666667	0.571428571428571	0.75952380952381
N.acetylglucosamine.metabolism..GO.0006044.	SD05331	FBgn0037297	CG1116	0.422447666666667	0.481703333333333	0.39404	0.450521333333333	1	0.75	0.5	0.8	0.7625
N.acetylglucosamine.metabolism..GO.0006044.	LP03261	FBgn0039671	CG11470	0.65821	0.671713666666667	0.585784666666667	0.636645	1	1	0.666666666666667	1	0.916666666666667
N.acetylglucosamine.metabolism..GO.0006044.	SD07237	FBgn0030336	CG1578	0.447637666666667	0.548289	0.521556333333333	0.443641	1	0.75	0.666666666666667	0.8	0.804166666666667
N.acetylglucosamine.metabolism..GO.0006044.	GH07856	FBgn0032297	CG17124	0.426206	0.57381	0.490716333333333	0.506561333333333	1	1	0.666666666666667	1	0.916666666666667
N.acetylglucosamine.metabolism..GO.0006044.	GH15469	FBgn0033128	CG12142	0.439620333333333	0.362896333333333	0.46588	0.427979	1	0.545454545454545	0.666666666666667	0.8	0.753030303030303
N.acetylglucosamine.metabolism..GO.0006044.	GH02773	FBgn0016715	CG3200	0.471931	0.558006	0.574986333333333	0.501462666666667	1	1	0.666666666666667	0.8	0.866666666666667
N.acetylglucosamine.metabolism..GO.0006044.	GH10572	FBgn0037229	CG9766	0.490538333333333	0.442123333333333	0.596267	0.535078333333333	1	0.6	0.666666666666667	1	0.816666666666667
N.acetylglucosamine.metabolism..GO.0006044.	LP05127	FBgn0002578	CG8342	0.560138333333333	0.587946333333333	0.434510666666667	0.555569	1	1	0.5	1	0.875
N.acetylglucosamine.metabolism..GO.0006044.	LP01629	FBgn0039760	CG9682	0.434521333333333	0.366203333333333	0.575966666666667	0.505339333333333	1	0.545454545454545	0.666666666666667	1	0.803030303030303
N.acetylglucosamine.metabolism..GO.0006044.	LP05845	FBgn0032087	CG9568	0.473272333333333	0.633555	0.551331333333333	0.459443	1	1	0.666666666666667	0.8	0.866666666666667
N.acetylglucosamine.metabolism..GO.0006044.	LP05550	FBgn0037181	CG11370	0.683052	0.765667333333333	0.769289333333333	0.691824666666667	1	1	1	1	1
N.acetylglucosamine.metabolism..GO.0006044.	GH21451	FBgn0034436	CG11961	0.521063333333333	0.58721	0.534421666666667	0.56316	1	1	0.666666666666667	1	0.916666666666667
N.acetylglucosamine.metabolism..GO.0006044.	LP06660	FBgn0037114	CG7160	0.377489333333333	0.519945	0.454258333333333	0.461469666666667	0.8	0.75	0.666666666666667	0.8	0.754166666666667
N.acetylglucosamine.metabolism..GO.0006044.	GH06087	FBgn0032076	CG9510	0.522592	0.527025333333333	0.609088666666667	0.518107	1	0.75	0.666666666666667	1	0.854166666666667
N.acetylglucosamine.metabolism..GO.0006044.	LP01735	FBgn0052187	CG32187	0.670668	0.761273333333333	0.769142333333333	0.693575	1	1	1	1	1
N.acetylglucosamine.metabolism..GO.0006044.	LP06178	FBgn0052436	CG32436	0.473791666666667	0.553451333333333	0.518895333333333	0.528346333333333	1	0.75	0.666666666666667	1	0.854166666666667
N.acetylglucosamine.metabolism..GO.0006044.	LD43867	FBgn0032791	CG18094	0.344964333333333	0.575125	0.453588	0.376342666666667	0.8	1	0.666666666666667	0.571428571428571	0.75952380952381
N.acetylglucosamine.metabolism..GO.0006044.	LP01553	FBgn0034888	CG5431	0.463242333333333	0.569893666666667	0.588309333333333	0.538009333333333	1	1	0.666666666666667	1	0.916666666666667
N.acetylglucosamine.metabolism..GO.0006044.	SD09786	FBgn0050456	CG30456	0.424806333333333	0.530095	0.595470666666667	0.41616	1	0.75	0.666666666666667	0.666666666666667	0.770833333333333
N.acetylglucosamine.metabolism..GO.0006044.	HL07915	FBgn0033724	CG8501	0.469808333333333	0.706369333333333	0.561996333333333	0.499113333333333	1	1	0.666666666666667	0.8	0.866666666666667
N.acetylglucosamine.metabolism..GO.0006044.	GH20918	FBgn0034010	CG8157	0.512947	0.623472333333333	0.507186	0.538431333333333	1	1	0.666666666666667	1	0.916666666666667
N.acetylglucosamine.metabolism..GO.0006044.	GH10330	FBgn0035008	CG3494	0.493420333333333	0.552208666666667	0.620346666666667	0.517561	1	0.75	0.666666666666667	1	0.854166666666667
N.acetylglucosamine.metabolism..GO.0006044.	LP05771	FBgn0028955	CG8788	0.466091	0.519556666666667	0.395705666666667	0.445554	1	0.75	0.5	0.8	0.7625
N.acetylglucosamine.metabolism..GO.0006044.	GH16531	FBgn0031674	CG31919	0.430839	0.494102333333333	0.490435333333333	0.494161	1	0.75	0.666666666666667	0.8	0.804166666666667
N.acetylglucosamine.metabolism..GO.0006044.	LP05535	FBgn0030396	CG2556	0.483904333333333	0.596088666666667	0.485313333333333	0.439147333333333	1	1	0.666666666666667	0.8	0.866666666666667
N.acetylglucosamine.metabolism..GO.0006044.	GH23479	FBgn0035710	CG10121	0.440777333333333	0.442678333333333	0.550872	0.525512	1	0.6	0.666666666666667	1	0.816666666666667
N.acetylglucosamine.metabolism..GO.0006044.	GH10201	FBgn0030148	CG3106	0.477510333333333	0.464108333333333	0.519094333333333	0.509851333333333	1	0.6	0.666666666666667	1	0.816666666666667
N.acetylglucosamine.metabolism..GO.0006044.	SD02077	FBgn0035999	CG3552	0.421339333333333	0.490097666666667	0.516997666666667	0.429496333333333	0.8	0.75	0.666666666666667	0.8	0.754166666666667
alcohol.metabolism..GO.0006066.	GH04557	FBgn0030679	CG8206	0.506490666666667	0.594566666666667	0.400974	0.385816666666667	0.666666666666667	0.75	1	1	0.854166666666667
alcohol.metabolism..GO.0006066.	GH14813	FBgn0038658	CG14292	0.521020666666667	0.637668	0.406551333333333	0.433673333333333	0.8	0.75	1	1	0.8875
alcohol.metabolism..GO.0006066.	LD46156	FBgn0034583	CG10527	0.559557333333333	0.681160333333333	0.426393666666667	0.399039666666667	0.8	0.75	1	1	0.8875
alcohol.metabolism..GO.0006066.	GH14975	FBgn0032217	CG4972	0.525473333333333	0.667849666666667	0.419148666666667	0.442799333333333	0.8	0.75	1	1	0.8875
alcohol.metabolism..GO.0006066.	GH14695	FBgn0030651	CG12706	0.528745333333333	0.575439666666667	0.387188666666667	0.397317333333333	0.8	0.75	1	1	0.8875
alcohol.metabolism..GO.0006066.	GH06744	FBgn0036760	CG5567	0.526599	0.62505	0.383576333333333	0.419811333333333	0.8	0.75	0.75	1	0.825
alcohol.metabolism..GO.0006066.	GH20023	FBgn0036479	CG13458	0.645341666666667	0.736844666666667	0.422314	0.522152333333333	1	1	1	1	1
alcohol.metabolism..GO.0006066.	GH12587	FBgn0034725	CG6044	0.551299333333333	0.656798333333333	0.440255666666667	0.387616333333333	0.8	0.75	1	1	0.8875
alcohol.metabolism..GO.0006066.	GH11554	FBgn0036650	CG3971	0.502392666666667	0.536092	0.378157666666667	0.374289333333333	0.666666666666667	0.75	0.6	1	0.754166666666667
alcohol.metabolism..GO.0006066.	GH27163	FBgn0036924	CG7570	0.454924666666667	0.471432333333333	0.387712333333333	0.326028	0.666666666666667	0.75	1	0.636363636363636	0.763257575757576
alcohol.metabolism..GO.0006066.	GH27162	FBgn0035877	CG7083	0.521023333333333	0.512920333333333	0.387050333333333	0.385784333333333	0.8	0.75	1	1	0.8875
alcohol.metabolism..GO.0006066.	GH01043	FBgn0038597	CG8064	0.632030333333333	0.734368	0.451774	0.447107	1	1	1	1	1
organic.acid.metabolism..GO.0006082.	LD46156	FBgn0034583	CG10527	0.615600333333333	0.470554333333333	0.569655	0.499299333333333	0.6	0.764705882352941	0.666666666666667	1	0.757843137254902
acetyl.CoA.metabolism..GO.0006084.	GH14953	FBgn0050296	CG30296	0.515441	0.432907333333333	0.547344	0.430625	0.6	0.666666666666667	1	1	0.816666666666667
acetyl.CoA.metabolism..GO.0006084.	GH14813	FBgn0038658	CG14292	0.716754	0.633144666666667	0.768062666666667	0.504568666666667	1	1	1	1	1
acetyl.CoA.metabolism..GO.0006084.	GH27752	FBgn0031476	CG8813	0.591445	0.2989458	0.519787	0.330009666666667	1	0.666666666666667	0.666666666666667	0.75	0.770833333333333
acetyl.CoA.metabolism..GO.0006084.	GH14695	FBgn0030651	CG12706	0.759473	0.642503	0.682056333333333	0.514251333333333	1	1	1	1	1
acetyl.CoA.metabolism..GO.0006084.	GH13914	FBgn0031723	CG7251	0.597963666666667	0.326991666666667	0.549889	0.323141	1	0.666666666666667	1	0.75	0.854166666666667
acetyl.CoA.metabolism..GO.0006084.	LD32461	FBgn0038058	CG5608	0.70255	0.569347	0.492019333333333	0.466142666666667	1	0.75	0.6	1	0.8375
acetyl.CoA.metabolism..GO.0006084.	GH20023	FBgn0036479	CG13458	0.682732666666667	0.564055	0.510806333333333	0.448888	1	0.75	0.6	1	0.8375
acetyl.CoA.metabolism..GO.0006084.	GH12359	FBgn0038809	CG16953	0.610895333333333	0.47076	0.618516	0.397977333333333	1	0.666666666666667	1	1	0.916666666666667
acetyl.CoA.metabolism..GO.0006084.	GH18454	FBgn0034266	CG4975	0.672419	0.549162333333333	0.469805	0.466240333333333	1	0.75	0.6	1	0.8375
acetyl.CoA.metabolism..GO.0006084.	GH17939	FBgn0032371	CG4983	0.614283333333333	0.346354333333333	0.551730333333333	0.334586	1	0.666666666666667	1	0.75	0.854166666666667
acetyl.CoA.metabolism..GO.0006084.	GH27162	FBgn0035877	CG7083	0.727160333333333	0.612404	0.609553666666667	0.497448666666667	1	1	1	1	1
acetyl.CoA.metabolism..GO.0006084.	LD45943	FBgn0030946	CG6659	0.594234	0.488458	0.334800333333333	0.409342	1	0.666666666666667	0.428571428571429	1	0.773809523809524
acetyl.CoA.metabolism..GO.0006084.	GH28601	FBgn0029814	CG15765	0.482449	0.471652	0.605663666666667	0.398397333333333	0.5	0.666666666666667	1	1	0.791666666666667
acetyl.CoA.metabolism..GO.0006084.	GH01043	FBgn0038597	CG8064	0.582807333333333	0.506477666666667	0.515948666666667	0.409770666666667	0.666666666666667	0.666666666666667	0.666666666666667	1	0.75
generation.of.precursor.metabolites.and.energy..GO.0006091.	LD29155	FBgn0038268	CG3631	0.569247333333333	0.466374666666667	0.538422666666667	0.577146	0.857142857142857	0.875	0.833333333333333	0.6	0.791369047619048
generation.of.precursor.metabolites.and.energy..GO.0006091.	GH14535	FBgn0044419	CG5523	0.553569666666667	0.596997333333333	0.599321333333333	0.616353	0.857142857142857	1	0.857142857142857	0.727272727272727	0.86038961038961
generation.of.precursor.metabolites.and.energy..GO.0006091.	GH14673	FBgn0039328	CG10675	0.647551333333333	0.648558333333333	0.653809	0.66207	1	1	0.9	0.727272727272727	0.906818181818182
generation.of.precursor.metabolites.and.energy..GO.0006091.	GH07174	FBgn0030743	CG9921	0.644543	0.614457	0.647812333333333	0.652532333333333	1	1	0.9	0.727272727272727	0.906818181818182
generation.of.precursor.metabolites.and.energy..GO.0006091.	GH10944	FBgn0025626	CG4281	0.599812	0.498293	0.535827333333333	0.635200666666667	0.875	0.909090909090909	0.833333333333333	0.727272727272727	0.836174242424242
generation.of.precursor.metabolites.and.energy..GO.0006091.	GH14813	FBgn0038658	CG14292	0.741595	0.655498333333333	0.730386	0.736697333333333	1	1	0.9	0.727272727272727	0.906818181818182
generation.of.precursor.metabolites.and.energy..GO.0006091.	LP05346	FBgn0033541	CG12934	0.620109	0.671446666666667	0.668292666666667	0.683536333333333	0.875	1	0.9	0.727272727272727	0.875568181818182
generation.of.precursor.metabolites.and.energy..GO.0006091.	GH25625	FBgn0032010	CG8086	0.636925	0.604995666666667	0.614479333333333	0.659974333333333	1	1	0.857142857142857	0.727272727272727	0.896103896103896
generation.of.precursor.metabolites.and.energy..GO.0006091.	GH14975	FBgn0032217	CG4972	0.534122	0.47261	0.525616	0.674653333333333	0.823529411764706	0.875	0.833333333333333	0.727272727272727	0.814783868092692
generation.of.precursor.metabolites.and.energy..GO.0006091.	GH25609	FBgn0035722	CG10075	0.463141	0.491351333333333	0.517839333333333	0.563137333333333	0.75	0.909090909090909	0.833333333333333	0.555555555555556	0.76199494949495
generation.of.precursor.metabolites.and.energy..GO.0006091.	GH14695	FBgn0030651	CG12706	0.668809333333333	0.615611333333333	0.701056333333333	0.676677666666667	1	1	0.9	0.727272727272727	0.906818181818182
generation.of.precursor.metabolites.and.energy..GO.0006091.	GH04922	FBgn0028496	CG30116	0.539302333333333	0.548458333333333	0.511690333333333	0.564497333333333	0.857142857142857	1	0.8	0.555555555555556	0.803174603174603
generation.of.precursor.metabolites.and.energy..GO.0006091.	GH11503	FBgn0030702	CG9056	0.498263	0.525037	0.420761666666667	0.503650333333333	0.823529411764706	1	0.696969696969697	0.52	0.7601247771836
generation.of.precursor.metabolites.and.energy..GO.0006091.	LD32461	FBgn0038058	CG5608	0.47976	0.446276666666667	0.526097666666667	0.497774	0.823529411764706	0.875	0.833333333333333	0.516129032258065	0.761997944339026
generation.of.precursor.metabolites.and.energy..GO.0006091.	GH20023	FBgn0036479	CG13458	0.615304	0.5737	0.634038666666667	0.680929333333333	0.875	1	0.9	0.727272727272727	0.875568181818182
generation.of.precursor.metabolites.and.energy..GO.0006091.	LD33960	FBgn0010808	CG1715	0.658956	0.691105	0.68645	0.723383	1	1	0.9	0.727272727272727	0.906818181818182
generation.of.precursor.metabolites.and.energy..GO.0006091.	GH12359	FBgn0038809	CG16953	0.577726333333333	0.593128	0.543040666666667	0.569616	0.875	1	0.833333333333333	0.5625	0.817708333333333
generation.of.precursor.metabolites.and.energy..GO.0006091.	GH18454	FBgn0034266	CG4975	0.568831333333333	0.551372	0.595573666666667	0.604946333333333	0.857142857142857	1	0.857142857142857	0.727272727272727	0.86038961038961
generation.of.precursor.metabolites.and.energy..GO.0006091.	GH28477	FBgn0034214	CG6550	0.689249333333333	0.575655666666667	0.622213333333333	0.623358666666667	1	1	0.857142857142857	0.727272727272727	0.896103896103896
generation.of.precursor.metabolites.and.energy..GO.0006091.	GH04932	FBgn0028495	CG18616	0.524293	0.550793333333333	0.530870333333333	0.57252	0.823529411764706	1	0.833333333333333	0.6	0.81421568627451
generation.of.precursor.metabolites.and.energy..GO.0006091.	GH02495	FBgn0043070	CG15669	0.543595	0.440306	0.483928666666667	0.556977666666667	0.857142857142857	0.875	0.782608695652174	0.526315789473684	0.760266835567179
generation.of.precursor.metabolites.and.energy..GO.0006091.	GH26638	FBgn0030249	CG11203	0.572570666666667	0.436783333333333	0.422827333333333	0.612907	0.875	0.875	0.696969696969697	0.727272727272727	0.793560606060606
generation.of.precursor.metabolites.and.energy..GO.0006091.	GH12587	FBgn0034725	CG6044	0.541336666666667	0.571756333333333	0.619531666666667	0.592181666666667	0.857142857142857	1	0.857142857142857	0.692307692307692	0.851648351648352
generation.of.precursor.metabolites.and.energy..GO.0006091.	GH13386	FBgn0038400	CG5903	0.606787	0.592747	0.626718333333333	0.677985	0.875	1	0.9	0.727272727272727	0.875568181818182
generation.of.precursor.metabolites.and.energy..GO.0006091.	GH02020	FBgn0035734	CG14823	0.528851333333333	0.549792333333333	0.530089333333333	0.540186333333333	0.823529411764706	1	0.833333333333333	0.523809523809524	0.79516806722689
generation.of.precursor.metabolites.and.energy..GO.0006091.	GH19949	FBgn0035338	CG13800	0.52932	0.495461	0.505471	0.470329333333333	0.823529411764706	0.909090909090909	0.8	0.516129032258065	0.76218733827842
generation.of.precursor.metabolites.and.energy..GO.0006091.	GH11554	FBgn0036650	CG3971	0.490118	0.465034	0.528074	0.55446	0.823529411764706	0.875	0.833333333333333	0.526315789473684	0.764544633642931
generation.of.precursor.metabolites.and.energy..GO.0006091.	GH01937	FBgn0034069	CG8401	0.512368	0.471564666666667	0.516321333333333	0.549155333333333	0.823529411764706	0.875	0.8	0.523809523809524	0.755584733893557
generation.of.precursor.metabolites.and.energy..GO.0006091.	GH27163	FBgn0036924	CG7570	0.477543333333333	0.505991666666667	0.491667666666667	0.501387333333333	0.823529411764706	0.909090909090909	0.8	0.52	0.763155080213904
generation.of.precursor.metabolites.and.energy..GO.0006091.	GH27162	FBgn0035877	CG7083	0.637672	0.592858	0.661564	0.657646333333333	1	1	0.9	0.727272727272727	0.906818181818182
generation.of.precursor.metabolites.and.energy..GO.0006091.	GH14959	FBgn0025634	CG13367	0.529454666666667	0.513688666666667	0.476427666666667	0.521579666666667	0.823529411764706	0.909090909090909	0.782608695652174	0.523809523809524	0.759759635079328
generation.of.precursor.metabolites.and.energy..GO.0006091.	GH01043	FBgn0038597	CG8064	0.520397666666667	0.552101666666667	0.546173	0.572238	0.823529411764706	1	0.833333333333333	0.6	0.81421568627451
generation.of.precursor.metabolites.and.energy..GO.0006091.	GH08256	FBgn0028494	CG6424	0.682216	0.683727	0.706483	0.774249666666667	1	1	0.9	0.727272727272727	0.906818181818182
main.pathways.of.carbohydrate.metabolism..GO.0006092.	GH23839	FBgn0037044	CG10585	0.561386	0.502728666666667	0.536553	0.591193333333333	0.875	0.666666666666667	0.909090909090909	0.714285714285714	0.791260822510823
main.pathways.of.carbohydrate.metabolism..GO.0006092.	GH14953	FBgn0050296	CG30296	0.643907666666667	0.662220666666667	0.630505666666667	0.562490666666667	1	1	1	0.714285714285714	0.928571428571429
main.pathways.of.carbohydrate.metabolism..GO.0006092.	GH07879	FBgn0038921	CG6332	0.606762333333333	0.442266666666667	0.347103	0.491063333333333	1	0.642857142857143	0.764705882352941	0.666666666666667	0.768557422969188
main.pathways.of.carbohydrate.metabolism..GO.0006092.	GH22881	FBgn0031859	CG17377	0.586897666666667	0.452895666666667	0.353614666666667	0.517824666666667	0.875	0.642857142857143	0.8125	0.7	0.757589285714286
main.pathways.of.carbohydrate.metabolism..GO.0006092.	GH14813	FBgn0038658	CG14292	0.836079333333333	0.802199	0.752288333333333	0.804239666666667	1	1	1	1	1
main.pathways.of.carbohydrate.metabolism..GO.0006092.	GH25625	FBgn0032010	CG8086	0.687786333333333	0.637710666666667	0.588918666666667	0.595788	1	1	0.909090909090909	0.714285714285714	0.905844155844156
main.pathways.of.carbohydrate.metabolism..GO.0006092.	LD46156	FBgn0034583	CG10527	0.555885	0.528978666666667	0.465930666666667	0.5703	0.875	0.75	0.909090909090909	0.714285714285714	0.812094155844156
main.pathways.of.carbohydrate.metabolism..GO.0006092.	GH14975	FBgn0032217	CG4972	0.535857	0.548818666666667	0.569944333333333	0.561691333333333	0.875	0.75	0.909090909090909	0.714285714285714	0.812094155844156
main.pathways.of.carbohydrate.metabolism..GO.0006092.	GH07743	FBgn0034835	CG3092	0.599077	0.435715333333333	0.355408666666667	0.480161333333333	1	0.642857142857143	0.8125	0.666666666666667	0.780505952380952
main.pathways.of.carbohydrate.metabolism..GO.0006092.	GH27752	FBgn0031476	CG8813	0.621263666666667	0.490524333333333	0.376484666666667	0.546553	1	0.666666666666667	0.846153846153846	0.7	0.803205128205128
main.pathways.of.carbohydrate.metabolism..GO.0006092.	GH13594	FBgn0037939	CG14718	0.575516333333333	0.514666333333333	0.439924666666667	0.583573	0.875	0.666666666666667	0.909090909090909	0.714285714285714	0.791260822510823
main.pathways.of.carbohydrate.metabolism..GO.0006092.	GH14695	FBgn0030651	CG12706	0.822642333333333	0.794603333333333	0.790651333333333	0.843710333333333	1	1	1	1	1
main.pathways.of.carbohydrate.metabolism..GO.0006092.	GH04922	FBgn0028496	CG30116	0.589669333333333	0.536359	0.51435	0.470917333333333	0.875	0.75	0.909090909090909	0.666666666666667	0.800189393939394
main.pathways.of.carbohydrate.metabolism..GO.0006092.	GH14622	FBgn0030277	CG1394	0.597603	0.469117	0.364427333333333	0.517324333333333	1	0.642857142857143	0.8125	0.7	0.788839285714286
main.pathways.of.carbohydrate.metabolism..GO.0006092.	GH20124	FBgn0038225	CG8489	0.56732	0.487324666666667	0.369655	0.559543	0.875	0.666666666666667	0.8125	0.714285714285714	0.767113095238095
main.pathways.of.carbohydrate.metabolism..GO.0006092.	GH11503	FBgn0030702	CG9056	0.664437	0.581079	0.650469666666667	0.574300333333333	1	0.75	1	0.714285714285714	0.866071428571429
main.pathways.of.carbohydrate.metabolism..GO.0006092.	GH15653	FBgn0032957	CG2225	0.544555333333333	0.480399333333333	0.478832666666667	0.406148333333333	0.875	0.642857142857143	0.909090909090909	0.611111111111111	0.75951479076479
main.pathways.of.carbohydrate.metabolism..GO.0006092.	GH25946	FBgn0036905	CG14101	0.616801	0.467752	0.370245	0.539832666666667	1	0.642857142857143	0.8125	0.7	0.788839285714286
main.pathways.of.carbohydrate.metabolism..GO.0006092.	GH13914	FBgn0031723	CG7251	0.648902333333333	0.527240333333333	0.405100333333333	0.581434333333333	1	0.75	0.909090909090909	0.714285714285714	0.843344155844156
main.pathways.of.carbohydrate.metabolism..GO.0006092.	LD32461	FBgn0038058	CG5608	0.651317666666667	0.627844	0.669166	0.720102666666667	1	1	1	1	1
main.pathways.of.carbohydrate.metabolism..GO.0006092.	GH20023	FBgn0036479	CG13458	0.820279	0.751174333333333	0.721830666666667	0.807814666666667	1	1	1	1	1
main.pathways.of.carbohydrate.metabolism..GO.0006092.	GH26702	FBgn0035598	CG4669	0.602796666666667	0.5051	0.396603333333333	0.580504	1	0.666666666666667	0.909090909090909	0.714285714285714	0.822510822510823
main.pathways.of.carbohydrate.metabolism..GO.0006092.	GH26184	FBgn0039667	CG2010	0.510493666666667	0.528438333333333	0.430098666666667	0.541544333333333	0.777777777777778	0.75	0.909090909090909	0.7	0.784217171717172
main.pathways.of.carbohydrate.metabolism..GO.0006092.	LD33960	FBgn0010808	CG1715	0.551249666666667	0.563194333333333	0.452174	0.497172	0.875	0.75	0.909090909090909	0.666666666666667	0.800189393939394
main.pathways.of.carbohydrate.metabolism..GO.0006092.	GH12359	FBgn0038809	CG16953	0.665079	0.725536666666667	0.598515333333333	0.632812666666667	1	1	0.909090909090909	0.714285714285714	0.905844155844156
main.pathways.of.carbohydrate.metabolism..GO.0006092.	GH05582	FBgn0027585	CG8740	0.640690333333333	0.620608666666667	0.571072	0.490638666666667	1	0.833333333333333	0.909090909090909	0.666666666666667	0.852272727272727
main.pathways.of.carbohydrate.metabolism..GO.0006092.	GH18454	FBgn0034266	CG4975	0.591938	0.59345	0.631301333333333	0.684632	0.875	0.75	1	0.714285714285714	0.834821428571429
main.pathways.of.carbohydrate.metabolism..GO.0006092.	GH04104	FBgn0040778	CG17977	0.505191666666667	0.515716333333333	0.513083333333333	0.476498666666667	0.777777777777778	0.666666666666667	0.909090909090909	0.666666666666667	0.755050505050505
main.pathways.of.carbohydrate.metabolism..GO.0006092.	GH13094	FBgn0030913	CG6123	0.676697	0.592372666666667	0.588706666666667	0.582799666666667	1	0.75	0.909090909090909	0.714285714285714	0.843344155844156
main.pathways.of.carbohydrate.metabolism..GO.0006092.	GH11521	FBgn0033511	CG12907	0.473203	0.514869	0.405802333333333	0.529749666666667	0.75	0.666666666666667	0.909090909090909	0.7	0.756439393939394
main.pathways.of.carbohydrate.metabolism..GO.0006092.	GH13953	FBgn0039104	CG10252	0.584774	0.466777333333333	0.362117	0.538961	0.875	0.642857142857143	0.8125	0.7	0.757589285714286
main.pathways.of.carbohydrate.metabolism..GO.0006092.	GH26058	FBgn0034263	CG10934	0.614339333333333	0.529158666666667	0.410570666666667	0.592171666666667	1	0.75	0.909090909090909	0.714285714285714	0.843344155844156
main.pathways.of.carbohydrate.metabolism..GO.0006092.	GH12587	FBgn0034725	CG6044	0.589928	0.517516	0.445547333333333	0.535177	0.875	0.666666666666667	0.909090909090909	0.7	0.787689393939394
main.pathways.of.carbohydrate.metabolism..GO.0006092.	GH21622	FBgn0036687	CG6652	0.502187333333333	0.511712333333333	0.427566666666667	0.544342333333333	0.777777777777778	0.666666666666667	0.909090909090909	0.7	0.763383838383838
main.pathways.of.carbohydrate.metabolism..GO.0006092.	GH05991	FBgn0030624	CG9106	0.568078	0.458201666666667	0.353496333333333	0.538992666666667	0.875	0.642857142857143	0.8125	0.7	0.757589285714286
main.pathways.of.carbohydrate.metabolism..GO.0006092.	GH02020	FBgn0035734	CG14823	0.513133666666667	0.490055333333333	0.470319	0.420885	0.777777777777778	0.666666666666667	0.909090909090909	0.647058823529412	0.750148544266191
main.pathways.of.carbohydrate.metabolism..GO.0006092.	GH19949	FBgn0035338	CG13800	0.716698333333333	0.657831	0.644685666666667	0.639758	1	1	1	0.714285714285714	0.928571428571429
main.pathways.of.carbohydrate.metabolism..GO.0006092.	GH13002	FBgn0035239	CG18170	0.536259333333333	0.495258	0.403475	0.535042	0.875	0.666666666666667	0.909090909090909	0.7	0.787689393939394
main.pathways.of.carbohydrate.metabolism..GO.0006092.	GH27163	FBgn0036924	CG7570	0.542423666666667	0.529784	0.449198666666667	0.440588	0.875	0.75	0.909090909090909	0.647058823529412	0.79528743315508
main.pathways.of.carbohydrate.metabolism..GO.0006092.	GH03736	FBgn0034840	CG3124	0.579674	0.472259666666667	0.389134666666667	0.552721	0.875	0.642857142857143	0.909090909090909	0.7	0.781737012987013
main.pathways.of.carbohydrate.metabolism..GO.0006092.	GH17939	FBgn0032371	CG4983	0.610510333333333	0.554926	0.422328	0.597809666666667	1	0.75	0.909090909090909	0.714285714285714	0.843344155844156
main.pathways.of.carbohydrate.metabolism..GO.0006092.	GH27162	FBgn0035877	CG7083	0.744040666666667	0.715192	0.749012333333333	0.793356666666667	1	1	1	1	1
main.pathways.of.carbohydrate.metabolism..GO.0006092.	LD45943	FBgn0030946	CG6659	0.613414666666667	0.557649666666667	0.639810333333333	0.652965	1	0.75	1	0.714285714285714	0.866071428571429
main.pathways.of.carbohydrate.metabolism..GO.0006092.	GH28601	FBgn0029814	CG15765	0.67474	0.663006333333333	0.600453	0.592361333333333	1	1	0.909090909090909	0.714285714285714	0.905844155844156
main.pathways.of.carbohydrate.metabolism..GO.0006092.	GH01043	FBgn0038597	CG8064	0.759441666666667	0.729833666666667	0.59963	0.749390333333333	1	1	0.909090909090909	1	0.977272727272727
main.pathways.of.carbohydrate.metabolism..GO.0006092.	LP05771	FBgn0028955	CG8788	0.575630666666667	0.40411	0.534266333333333	0.509381666666667	0.875	0.6	0.909090909090909	0.7	0.771022727272727
main.pathways.of.carbohydrate.metabolism..GO.0006092.	GH10732	FBgn0035198	CG9133	0.581296333333333	0.480511666666667	0.36408	0.542861333333333	0.875	0.642857142857143	0.8125	0.7	0.757589285714286
main.pathways.of.carbohydrate.metabolism..GO.0006092.	GH08256	FBgn0028494	CG6424	0.696772333333333	0.666269666666667	0.584947333333333	0.606517333333333	1	1	0.909090909090909	0.714285714285714	0.905844155844156
glycolysis..GO.0006096.	GH20023	FBgn0036479	CG13458	0.491841	0.317575	0.392398666666667	0.557645	1	1	0.5	1	0.875
glycolysis..GO.0006096.	GH01043	FBgn0038597	CG8064	0.51156	0.305017666666667	0.447652666666667	0.548776333333333	1	1	0.5	1	0.875
tricarboxylic.acid.cycle..GO.0006099.	GH14953	FBgn0050296	CG30296	0.730587	0.458305	0.465558666666667	0.566751666666667	0.666666666666667	0.857142857142857	0.857142857142857	0.75	0.782738095238095
tricarboxylic.acid.cycle..GO.0006099.	GH10944	FBgn0025626	CG4281	0.728951	0.45604	0.421091666666667	0.530989	0.666666666666667	0.857142857142857	0.857142857142857	0.75	0.782738095238095
tricarboxylic.acid.cycle..GO.0006099.	GH14813	FBgn0038658	CG14292	0.872620333333333	0.595891333333333	0.607369	0.683510666666667	1	0.857142857142857	1	1	0.964285714285714
tricarboxylic.acid.cycle..GO.0006099.	GH25625	FBgn0032010	CG8086	0.815040666666667	0.548832333333333	0.486568666666667	0.562709666666667	1	0.857142857142857	0.857142857142857	0.75	0.866071428571429
tricarboxylic.acid.cycle..GO.0006099.	GH14695	FBgn0030651	CG12706	0.883292333333333	0.660114666666667	0.667254666666667	0.737202666666667	1	1	1	1	1
tricarboxylic.acid.cycle..GO.0006099.	GH04922	FBgn0028496	CG30116	0.751957	0.569233	0.467852	0.556727333333333	0.666666666666667	0.857142857142857	0.857142857142857	0.75	0.782738095238095
tricarboxylic.acid.cycle..GO.0006099.	GH11503	FBgn0030702	CG9056	0.725641666666667	0.520287333333333	0.452568666666667	0.522414666666667	0.666666666666667	0.857142857142857	0.857142857142857	0.75	0.782738095238095
tricarboxylic.acid.cycle..GO.0006099.	LD32461	FBgn0038058	CG5608	0.838875	0.643016666666667	0.627433	0.706259	1	1	1	1	1
tricarboxylic.acid.cycle..GO.0006099.	GH20023	FBgn0036479	CG13458	0.798599666666667	0.577502	0.572500666666667	0.581813333333333	1	0.857142857142857	1	0.75	0.901785714285714
tricarboxylic.acid.cycle..GO.0006099.	GH05582	FBgn0027585	CG8740	0.760383	0.477503	0.435486666666667	0.537964333333333	0.666666666666667	0.857142857142857	0.857142857142857	0.75	0.782738095238095
tricarboxylic.acid.cycle..GO.0006099.	GH18454	FBgn0034266	CG4975	0.827528666666667	0.654779	0.591706333333333	0.696549	1	1	1	1	1
tricarboxylic.acid.cycle..GO.0006099.	GH02020	FBgn0035734	CG14823	0.729885666666667	0.539256333333333	0.470875333333333	0.584174	0.666666666666667	0.857142857142857	0.857142857142857	0.75	0.782738095238095
tricarboxylic.acid.cycle..GO.0006099.	GH19949	FBgn0035338	CG13800	0.692541	0.505778666666667	0.523413	0.576832	0.466666666666667	0.857142857142857	1	0.75	0.76845238095238
tricarboxylic.acid.cycle..GO.0006099.	GH27162	FBgn0035877	CG7083	0.877859666666667	0.680643	0.652205666666667	0.737244333333333	1	1	1	1	1
tricarboxylic.acid.cycle..GO.0006099.	LD45943	FBgn0030946	CG6659	0.782698	0.617099333333333	0.513090333333333	0.639491666666667	0.666666666666667	0.857142857142857	0.857142857142857	1	0.845238095238095
tricarboxylic.acid.cycle..GO.0006099.	GH28601	FBgn0029814	CG15765	0.753948	0.464362666666667	0.470548666666667	0.508043333333333	0.666666666666667	0.857142857142857	0.857142857142857	0.75	0.782738095238095
tricarboxylic.acid.cycle..GO.0006099.	GH08256	FBgn0028494	CG6424	0.810775333333333	0.561313666666667	0.484205	0.549809	1	0.857142857142857	0.857142857142857	0.75	0.866071428571429
energy.reserve.metabolism..GO.0006112.	GH20656	FBgn0028490	CG31705	0.492673666666667	0.459315333333333	0.394618333333333	0.420319333333333	0.5	0.5	1	1	0.75
energy.reserve.metabolism..GO.0006112.	GH24835	FBgn0030106	CG12120	0.454182333333333	0.399824666666667	0.382555333333333	0.424355666666667	0.5	0.5	1	1	0.75
energy.reserve.metabolism..GO.0006112.	GH28601	FBgn0029814	CG15765	0.449266666666667	0.424637	0.390917333333333	0.405895	0.5	0.5	1	1	0.75
electron.transport..GO.0006118.	GH05588	FBgn0027586	CG5867	0.483414	0.524814666666667	0.457557	0.455927666666667	0.592592592592593	1	0.75	0.9	0.810648148148148
electron.transport..GO.0006118.	GH14535	FBgn0044419	CG5523	0.617201666666667	0.579205333333333	0.622002	0.525555666666667	0.777777777777778	1	0.8	1	0.894444444444444
electron.transport..GO.0006118.	GH14673	FBgn0039328	CG10675	0.717101	0.656689	0.699096333333333	0.613627333333333	0.857142857142857	1	0.8	1	0.914285714285714
electron.transport..GO.0006118.	GH07174	FBgn0030743	CG9921	0.661024333333333	0.606403666666667	0.702427666666667	0.562533666666667	0.777777777777778	1	0.8	1	0.894444444444444
electron.transport..GO.0006118.	GH10944	FBgn0025626	CG4281	0.658873333333333	0.477456333333333	0.519407666666667	0.451149333333333	0.777777777777778	1	0.75	0.9	0.856944444444445
electron.transport..GO.0006118.	LP05346	FBgn0033541	CG12934	0.675464	0.625432333333333	0.661851666666667	0.579848333333333	0.777777777777778	1	0.8	1	0.894444444444444
electron.transport..GO.0006118.	GH25625	FBgn0032010	CG8086	0.551961	0.473639666666667	0.491810333333333	0.422357	0.636363636363636	1	0.75	0.9	0.821590909090909
electron.transport..GO.0006118.	GH25609	FBgn0035722	CG10075	0.591743	0.517916	0.601170333333333	0.458491333333333	0.7	1	0.8	0.9	0.85
electron.transport..GO.0006118.	GH06015	FBgn0033484	CG2269	0.557897	0.554188333333333	0.565621666666667	0.492872	0.7	1	0.8	1	0.875
electron.transport..GO.0006118.	GH04922	FBgn0028496	CG30116	0.668101	0.538218	0.591042	0.508492	0.777777777777778	1	0.8	1	0.894444444444444
electron.transport..GO.0006118.	GH01442	FBgn0034902	CG5532	0.604831333333333	0.581489333333333	0.608787	0.521542	0.777777777777778	1	0.8	1	0.894444444444444
electron.transport..GO.0006118.	GH11503	FBgn0030702	CG9056	0.586287333333333	0.483448	0.469733333333333	0.392536	0.7	1	0.75	0.8	0.8125
electron.transport..GO.0006118.	GH03076	FBgn0032407	CG5325	0.474668666666667	0.450804666666667	0.417042666666667	0.422141333333333	0.592592592592593	0.833333333333333	0.692307692307692	0.9	0.754558404558405
electron.transport..GO.0006118.	GH14380	FBgn0029810	CG12239	0.559392	0.495711	0.537685	0.478481	0.7	1	0.8	0.9	0.85
electron.transport..GO.0006118.	LD33960	FBgn0010808	CG1715	0.623896333333333	0.560920666666667	0.629455333333333	0.525791333333333	0.777777777777778	1	0.8	1	0.894444444444444
electron.transport..GO.0006118.	GH04238	FBgn0034920	CG5597	0.485286666666667	0.518806666666667	0.445841666666667	0.438037333333333	0.592592592592593	1	0.75	0.9	0.810648148148148
electron.transport..GO.0006118.	GH20645	FBgn0039048	CG17111	0.368707	0.456874	0.377208666666667	0.377724	0.551724137931034	1	0.666666666666667	0.8	0.754597701149425
electron.transport..GO.0006118.	GH05582	FBgn0027585	CG8740	0.544885333333333	0.474086666666667	0.439747666666667	0.41296	0.636363636363636	1	0.7	0.9	0.809090909090909
electron.transport..GO.0006118.	GH25521	FBgn0029899	CG14438	0.542236333333333	0.498333333333333	0.568686333333333	0.475113333333333	0.636363636363636	1	0.8	0.9	0.83409090909091
electron.transport..GO.0006118.	GH11802	FBgn0027596	CG10249	0.533748666666667	0.477438	0.549599	0.424048666666667	0.592592592592593	1	0.8	0.9	0.823148148148148
electron.transport..GO.0006118.	GH28477	FBgn0034214	CG6550	0.612752666666667	0.539221333333333	0.639073333333333	0.513245666666667	0.777777777777778	1	0.8	1	0.894444444444444
electron.transport..GO.0006118.	GH04932	FBgn0028495	CG18616	0.600452666666667	0.551660666666667	0.586410333333333	0.512316666666667	0.777777777777778	1	0.8	1	0.894444444444444
electron.transport..GO.0006118.	GH11502	FBgn0033100	CG3420	0.684815666666667	0.589322666666667	0.649713666666667	0.552199666666667	0.777777777777778	1	0.8	1	0.894444444444444
electron.transport..GO.0006118.	GH02495	FBgn0043070	CG15669	0.654195	0.585207	0.672229666666667	0.540274666666667	0.777777777777778	1	0.8	1	0.894444444444444
electron.transport..GO.0006118.	GH26638	FBgn0030249	CG11203	0.572383	0.518077	0.539465	0.446687	0.7	1	0.8	0.9	0.85
electron.transport..GO.0006118.	GH01142	FBgn0034198	CG11400	0.325384333333333	0.459111	0.347164333333333	0.421148666666667	0.435897435897436	1	0.666666666666667	0.9	0.750641025641026
electron.transport..GO.0006118.	GH01192	FBgn0035586	CG10671	0.578592	0.484868666666667	0.581433333333333	0.461281666666667	0.7	1	0.8	0.9	0.85
electron.transport..GO.0006118.	GH12587	FBgn0034725	CG6044	0.553428	0.485346333333333	0.497365666666667	0.436684333333333	0.636363636363636	1	0.75	0.9	0.821590909090909
electron.transport..GO.0006118.	GH13386	FBgn0038400	CG5903	0.736814333333333	0.640498	0.692255666666667	0.594161333333333	0.857142857142857	1	0.8	1	0.914285714285714
electron.transport..GO.0006118.	GH09824	FBgn0038034	CG17875	0.514896333333333	0.513811	0.440608333333333	0.436119333333333	0.592592592592593	1	0.7	0.9	0.798148148148148
electron.transport..GO.0006118.	GH06482	FBgn0039321	CG10550	0.576537	0.545597666666667	0.494691333333333	0.452263	0.7	1	0.75	0.9	0.8375
electron.transport..GO.0006118.	GH02020	FBgn0035734	CG14823	0.667446333333333	0.580626333333333	0.58521	0.509278	0.777777777777778	1	0.8	1	0.894444444444444
electron.transport..GO.0006118.	GH28833	FBgn0051248	CG31248	0.386687333333333	0.465893666666667	0.442180333333333	0.405872333333333	0.592592592592593	1	0.7	0.833333333333333	0.781481481481481
electron.transport..GO.0006118.	GH06474	FBgn0034664	CG4377	0.429668666666667	0.463476666666667	0.361658666666667	0.400563666666667	0.592592592592593	1	0.666666666666667	0.8	0.764814814814815
electron.transport..GO.0006118.	GH01937	FBgn0034069	CG8401	0.648706333333333	0.584857	0.651259333333333	0.548802666666667	0.777777777777778	1	0.8	1	0.894444444444444
electron.transport..GO.0006118.	GH27163	FBgn0036924	CG7570	0.477075	0.473045	0.443404	0.438871666666667	0.592592592592593	1	0.75	0.9	0.810648148148148
electron.transport..GO.0006118.	GH14959	FBgn0025634	CG13367	0.593025333333333	0.523934	0.570556333333333	0.486592333333333	0.7	1	0.8	1	0.875
electron.transport..GO.0006118.	GH06013	FBgn0039321	CG10550	0.601895333333333	0.493162333333333	0.477352666666667	0.423491333333333	0.777777777777778	1	0.75	0.9	0.856944444444445
electron.transport..GO.0006118.	GH01677	FBgn0052425	CG32425	0.409638666666667	0.450132666666667	0.4834	0.410417666666667	0.592592592592593	0.833333333333333	0.75	0.833333333333333	0.752314814814815
electron.transport..GO.0006118.	GH08256	FBgn0028494	CG6424	0.646326666666667	0.582110666666667	0.603153666666667	0.513322333333333	0.777777777777778	1	0.8	1	0.894444444444444
oxidative.phosphorylation..GO.0006119.	GH23839	FBgn0037044	CG10585	0.462038666666667	0.419531666666667	0.40195	0.443823	0.6	0.888888888888889	0.777777777777778	0.833333333333333	0.775
oxidative.phosphorylation..GO.0006119.	GH04701	FBgn0038198	CG3153	0.544419333333333	0.456835666666667	0.377461666666667	0.491378	0.75	0.888888888888889	0.777777777777778	0.833333333333333	0.8125
oxidative.phosphorylation..GO.0006119.	GH14795	FBgn0030974	CG7358	0.541765	0.400910666666667	0.314193333333333	0.487577666666667	0.75	0.818181818181818	0.636363636363636	0.833333333333333	0.759469696969697
oxidative.phosphorylation..GO.0006119.	GH11112	FBgn0027547	CG1927	0.579696	0.416115666666667	0.386582333333333	0.465371666666667	0.75	0.888888888888889	0.777777777777778	0.833333333333333	0.8125
oxidative.phosphorylation..GO.0006119.	SD08735	FBgn0032826	CG33316	0.674116	0.655255	0.587302	0.706918333333333	1	1	1	0.9	0.975
oxidative.phosphorylation..GO.0006119.	GM14611	FBgn0032407	CG5325	0.550594666666667	0.529403333333333	0.473149666666667	0.603886666666667	0.75	1	0.833333333333333	0.9	0.870833333333333
oxidative.phosphorylation..GO.0006119.	GH11404	FBgn0031581	CG10039	0.588049666666667	0.370898333333333	0.334152	0.449446	0.75	0.818181818181818	0.7	0.833333333333333	0.775378787878788
oxidative.phosphorylation..GO.0006119.	LD29155	FBgn0038268	CG3631	0.61488	0.695657666666667	0.612043333333333	0.697899	0.8	1	1	0.9	0.925
oxidative.phosphorylation..GO.0006119.	LP03578	FBgn0038644	CG7710	0.592992	0.536615666666667	0.444656333333333	0.600011333333333	0.75	1	0.833333333333333	0.9	0.870833333333333
oxidative.phosphorylation..GO.0006119.	GH14535	FBgn0044419	CG5523	0.808579333333333	0.733623333333333	0.701351333333333	0.771399666666667	1	1	1	0.9	0.975
oxidative.phosphorylation..GO.0006119.	GH05862	FBgn0027785	CG6008	0.518657666666667	0.554626	0.554997666666667	0.600724	0.692307692307692	1	1	0.9	0.898076923076923
oxidative.phosphorylation..GO.0006119.	GH14673	FBgn0039328	CG10675	0.856585	0.743450666666667	0.775582	0.784746333333333	1	1	1	0.9	0.975
oxidative.phosphorylation..GO.0006119.	GH07174	FBgn0030743	CG9921	0.741360333333333	0.709232666666667	0.666389333333333	0.740242	1	1	1	0.9	0.975
oxidative.phosphorylation..GO.0006119.	GH10944	FBgn0025626	CG4281	0.618244666666667	0.556795666666667	0.606969	0.635494	0.8	1	1	0.9	0.925
oxidative.phosphorylation..GO.0006119.	GH04557	FBgn0030679	CG8206	0.476005666666667	0.373877666666667	0.452196333333333	0.445580333333333	0.692307692307692	0.818181818181818	0.833333333333333	0.833333333333333	0.794289044289044
oxidative.phosphorylation..GO.0006119.	GH14813	FBgn0038658	CG14292	0.582964333333333	0.6125	0.585921333333333	0.587528	0.75	1	1	0.9	0.9125
oxidative.phosphorylation..GO.0006119.	LP05346	FBgn0033541	CG12934	0.855792	0.788083333333333	0.793774	0.816830333333333	1	1	1	1	1
oxidative.phosphorylation..GO.0006119.	GH04578	FBgn0031993	CG8486	0.668936	0.548888	0.533311666666667	0.624912666666667	1	1	1	0.9	0.975
oxidative.phosphorylation..GO.0006119.	GH25625	FBgn0032010	CG8086	0.791433333333333	0.709916666666667	0.760948333333333	0.743892333333333	1	1	1	0.9	0.975
oxidative.phosphorylation..GO.0006119.	GH14975	FBgn0032217	CG4972	0.598010333333333	0.589998	0.584342333333333	0.594725	0.75	1	1	0.9	0.9125
oxidative.phosphorylation..GO.0006119.	GH25609	FBgn0035722	CG10075	0.723364	0.649063	0.638033	0.703896333333333	1	1	1	0.9	0.975
oxidative.phosphorylation..GO.0006119.	GH07612	FBgn0034290	CG5773	0.592413	0.363384	0.334671	0.437590333333333	0.75	0.75	0.7	0.833333333333333	0.758333333333333
oxidative.phosphorylation..GO.0006119.	HL08104	FBgn0040384	CG32795	0.536561333333333	0.523652333333333	0.553646666666667	0.515624333333333	0.75	1	1	0.9	0.9125
oxidative.phosphorylation..GO.0006119.	GH19557	FBgn0040715	CG15386	0.665665666666667	0.423987333333333	0.45195	0.520622666666667	1	0.888888888888889	0.833333333333333	0.9	0.905555555555556
oxidative.phosphorylation..GO.0006119.	GH06015	FBgn0033484	CG2269	0.569299333333333	0.396063333333333	0.474753	0.478600666666667	0.75	0.818181818181818	0.833333333333333	0.833333333333333	0.808712121212121
oxidative.phosphorylation..GO.0006119.	GH01151	FBgn0035134	CG1231	0.659518666666667	0.562765666666667	0.480704	0.625732	0.888888888888889	1	0.833333333333333	0.9	0.905555555555556
oxidative.phosphorylation..GO.0006119.	GH14695	FBgn0030651	CG12706	0.631207333333333	0.672271333333333	0.638123333333333	0.650524333333333	0.8	1	1	0.9	0.925
oxidative.phosphorylation..GO.0006119.	GH04365	FBgn0038143	CG9813	0.669825333333333	0.473407333333333	0.399739666666667	0.546976333333333	1	0.888888888888889	0.777777777777778	0.9	0.891666666666667
oxidative.phosphorylation..GO.0006119.	GH06079	FBgn0033608	CG13220	0.555392333333333	0.493698666666667	0.539276333333333	0.562636	0.75	0.888888888888889	1	0.9	0.884722222222222
oxidative.phosphorylation..GO.0006119.	GH04922	FBgn0028496	CG30116	0.694710666666667	0.643048666666667	0.695611	0.673099333333333	1	1	1	0.9	0.975
oxidative.phosphorylation..GO.0006119.	GH01442	FBgn0034902	CG5532	0.762884333333333	0.596967333333333	0.62832	0.660463666666667	1	1	1	0.9	0.975
oxidative.phosphorylation..GO.0006119.	GH22337	FBgn0037592	CG11737	0.496396333333333	0.335836666666667	0.493427333333333	0.430795666666667	0.692307692307692	0.75	0.833333333333333	0.769230769230769	0.761217948717949
oxidative.phosphorylation..GO.0006119.	GH11503	FBgn0030702	CG9056	0.613860333333333	0.479556333333333	0.581716	0.559796666666667	0.75	0.888888888888889	1	0.9	0.884722222222222
oxidative.phosphorylation..GO.0006119.	GH01621	FBgn0026089	CG14817	0.455965666666667	0.399179666666667	0.444948	0.432682666666667	0.6	0.818181818181818	0.833333333333333	0.833333333333333	0.771212121212121
oxidative.phosphorylation..GO.0006119.	GH03076	FBgn0032407	CG5325	0.599835666666667	0.471433666666667	0.397658	0.551470666666667	0.75	0.888888888888889	0.777777777777778	0.9	0.829166666666667
oxidative.phosphorylation..GO.0006119.	GH04666	FBgn0019960	CG6455	0.470816333333333	0.458685666666667	0.420759	0.502231333333333	0.642857142857143	0.888888888888889	0.777777777777778	0.833333333333333	0.785714285714286
oxidative.phosphorylation..GO.0006119.	GH07601	FBgn0036232	CG14125	0.583105	0.409814333333333	0.516303666666667	0.497186	0.75	0.888888888888889	1	0.833333333333333	0.868055555555556
oxidative.phosphorylation..GO.0006119.	LD32461	FBgn0038058	CG5608	0.500271666666667	0.563116666666667	0.535726	0.549023333333333	0.692307692307692	1	1	0.9	0.898076923076923
oxidative.phosphorylation..GO.0006119.	GH14380	FBgn0029810	CG12239	0.773008	0.616044666666667	0.557092666666667	0.693304	1	1	1	0.9	0.975
oxidative.phosphorylation..GO.0006119.	GH23863	FBgn0031306	CG4577	0.452918333333333	0.570896666666667	0.509211666666667	0.605766	0.6	1	1	0.9	0.875
oxidative.phosphorylation..GO.0006119.	LD33960	FBgn0010808	CG1715	0.832819666666667	0.802232666666667	0.790217666666667	0.812877666666667	1	1	1	1	1
oxidative.phosphorylation..GO.0006119.	GH05582	FBgn0027585	CG8740	0.708785333333333	0.587191	0.694227666666667	0.640556	1	1	1	0.9	0.975
oxidative.phosphorylation..GO.0006119.	LD45324	FBgn0038570	CG7217	0.537747333333333	0.416664	0.386663	0.485989	0.75	0.888888888888889	0.777777777777778	0.833333333333333	0.8125
oxidative.phosphorylation..GO.0006119.	GH18454	FBgn0034266	CG4975	0.598764666666667	0.637265666666667	0.657157666666667	0.658199	0.75	1	1	0.9	0.9125
oxidative.phosphorylation..GO.0006119.	GH25521	FBgn0029899	CG14438	0.469679	0.433452333333333	0.482338333333333	0.494598	0.642857142857143	0.888888888888889	0.833333333333333	0.833333333333333	0.799603174603175
oxidative.phosphorylation..GO.0006119.	GH11802	FBgn0027596	CG10249	0.616835333333333	0.536225	0.504824	0.580181	0.8	1	1	0.9	0.925
oxidative.phosphorylation..GO.0006119.	GH13094	FBgn0030913	CG6123	0.520955666666667	0.411371	0.497200333333333	0.448829	0.692307692307692	0.888888888888889	0.833333333333333	0.833333333333333	0.811965811965812
oxidative.phosphorylation..GO.0006119.	GH28477	FBgn0034214	CG6550	0.598225333333333	0.601045	0.599055333333333	0.637447333333333	0.75	1	1	0.9	0.9125
oxidative.phosphorylation..GO.0006119.	LD28549	FBgn0036306	CG10973	0.453934333333333	0.458741333333333	0.355892333333333	0.539282	0.6	0.888888888888889	0.777777777777778	0.9	0.791666666666667
oxidative.phosphorylation..GO.0006119.	GH04932	FBgn0028495	CG18616	0.788729666666667	0.716132666666667	0.679668666666667	0.762151666666667	1	1	1	0.9	0.975
oxidative.phosphorylation..GO.0006119.	GH04984	FBgn0016038	CG17828	0.564948	0.362925	0.359043333333333	0.440511333333333	0.75	0.75	0.777777777777778	0.833333333333333	0.777777777777778
oxidative.phosphorylation..GO.0006119.	GH02466	FBgn0035805	CG7506	0.418802666666667	0.433646333333333	0.485359666666667	0.529846666666667	0.529411764705882	0.888888888888889	0.833333333333333	0.9	0.787908496732026
oxidative.phosphorylation..GO.0006119.	GH11502	FBgn0033100	CG3420	0.767261666666667	0.630818333333333	0.631248666666667	0.696728333333333	1	1	1	0.9	0.975
oxidative.phosphorylation..GO.0006119.	GH02495	FBgn0043070	CG15669	0.733791666666667	0.565613333333333	0.575412666666667	0.641607666666667	1	1	1	0.9	0.975
oxidative.phosphorylation..GO.0006119.	LP05955	FBgn0019886	CG4589	0.647322333333333	0.392511333333333	0.416453	0.499440333333333	0.8	0.818181818181818	0.777777777777778	0.833333333333333	0.807323232323232
oxidative.phosphorylation..GO.0006119.	GH22472	FBgn0032897	CG9336	0.513821333333333	0.39815	0.462324	0.439494333333333	0.692307692307692	0.818181818181818	0.833333333333333	0.833333333333333	0.794289044289044
oxidative.phosphorylation..GO.0006119.	GH26638	FBgn0030249	CG11203	0.772917	0.61886	0.669123666666667	0.702557	1	1	1	0.9	0.975
oxidative.phosphorylation..GO.0006119.	GH12587	FBgn0034725	CG6044	0.663935	0.562995	0.616368333333333	0.596936666666667	1	1	1	0.9	0.975
oxidative.phosphorylation..GO.0006119.	GH13386	FBgn0038400	CG5903	0.823198666666667	0.729131666666667	0.754330666666667	0.764536333333333	1	1	1	0.9	0.975
oxidative.phosphorylation..GO.0006119.	SD01814	FBgn0027584	CG4757	0.541234666666667	0.462424333333333	0.490122666666667	0.491046	0.75	0.888888888888889	0.833333333333333	0.833333333333333	0.826388888888889
oxidative.phosphorylation..GO.0006119.	GH01794	FBgn0035489	CG1135	0.566749333333333	0.466824333333333	0.379826	0.540608666666667	0.75	0.888888888888889	0.777777777777778	0.9	0.829166666666667
oxidative.phosphorylation..GO.0006119.	GH02020	FBgn0035734	CG14823	0.695152	0.595444333333333	0.679200666666667	0.655768333333333	1	1	1	0.9	0.975
oxidative.phosphorylation..GO.0006119.	GH11554	FBgn0036650	CG3971	0.573731	0.527698666666667	0.536009333333333	0.560163	0.75	1	1	0.9	0.9125
oxidative.phosphorylation..GO.0006119.	GH01937	FBgn0034069	CG8401	0.641079	0.482017333333333	0.512985333333333	0.555712	0.8	0.888888888888889	1	0.9	0.897222222222222
oxidative.phosphorylation..GO.0006119.	GH27163	FBgn0036924	CG7570	0.491578666666667	0.391904333333333	0.491068333333333	0.461517666666667	0.692307692307692	0.818181818181818	0.833333333333333	0.833333333333333	0.794289044289044
oxidative.phosphorylation..GO.0006119.	GH26345	FBgn0032261	CG6094	0.622670333333333	0.484946666666667	0.526259333333333	0.577041	0.8	0.888888888888889	1	0.9	0.897222222222222
oxidative.phosphorylation..GO.0006119.	GH27162	FBgn0035877	CG7083	0.658483666666667	0.701888333333333	0.686107333333333	0.674138	0.888888888888889	1	1	0.9	0.947222222222222
oxidative.phosphorylation..GO.0006119.	GH14961	FBgn0034331	CG15067	0.669781333333333	0.490862666666667	0.437824	0.580443666666667	1	0.888888888888889	0.833333333333333	0.9	0.905555555555556
oxidative.phosphorylation..GO.0006119.	LD45943	FBgn0030946	CG6659	0.571812333333333	0.544872	0.598784666666667	0.597999666666667	0.75	1	1	0.9	0.9125
oxidative.phosphorylation..GO.0006119.	GH14959	FBgn0025634	CG13367	0.784776	0.674380333333333	0.603433666666667	0.736298666666667	1	1	1	0.9	0.975
oxidative.phosphorylation..GO.0006119.	GH28601	FBgn0029814	CG15765	0.483159666666667	0.404062	0.476363	0.426163	0.692307692307692	0.818181818181818	0.833333333333333	0.769230769230769	0.778263403263403
oxidative.phosphorylation..GO.0006119.	GH26443	FBgn0044011	CG1859	0.56188	0.459238	0.551823333333333	0.506192	0.75	0.888888888888889	1	0.833333333333333	0.868055555555556
oxidative.phosphorylation..GO.0006119.	GH08313	FBgn0036311	CG17666	0.554400666666667	0.354717333333333	0.354136	0.417739333333333	0.75	0.75	0.777777777777778	0.769230769230769	0.761752136752137
oxidative.phosphorylation..GO.0006119.	GH08256	FBgn0028494	CG6424	0.763971666666667	0.716079333333333	0.744554666666667	0.746960333333333	1	1	1	0.9	0.975
oxidative.phosphorylation..GO.0006119.	GH26459	FBgn0017429	CG5989	0.567810333333333	0.413712666666667	0.456939	0.48411	0.75	0.888888888888889	0.833333333333333	0.833333333333333	0.826388888888889
purine.nucleotide.biosynthesis..GO.0006164.	LD29155	FBgn0038268	CG3631	0.333184666666667	0.553877	0.379397	0.352319333333333	1	0.5	1	0.571428571428571	0.767857142857143
purine.nucleotide.biosynthesis..GO.0006164.	GH11940	FBgn0017565	CG8759	0.322909666666667	0.427215333333333	0.426547666666667	0.469498333333333	1	0.428571428571429	1	0.666666666666667	0.773809523809524
purine.nucleotide.biosynthesis..GO.0006164.	LP03578	FBgn0038644	CG7710	0.322476666666667	0.474328	0.373094333333333	0.371013333333333	1	0.428571428571429	1	0.571428571428571	0.75
purine.nucleotide.biosynthesis..GO.0006164.	GH14535	FBgn0044419	CG5523	0.339073333333333	0.553496	0.354503333333333	0.334106666666667	1	0.5	1	0.571428571428571	0.767857142857143
purine.nucleotide.biosynthesis..GO.0006164.	GH14673	FBgn0039328	CG10675	0.302616	0.590402666666667	0.366650666666667	0.266113	0.8	1	1	0.444444444444444	0.811111111111111
purine.nucleotide.biosynthesis..GO.0006164.	HL08104	FBgn0040384	CG32795	0.397419333333333	0.575615	0.451909333333333	0.517561	1	0.5	1	1	0.875
purine.nucleotide.biosynthesis..GO.0006164.	GH11924	FBgn0033794	CG13326	0.329931333333333	0.425393	0.419004333333333	0.475187666666667	1	0.428571428571429	1	1	0.857142857142857
purine.nucleotide.biosynthesis..GO.0006164.	GH26351	FBgn0036805	CG4108	0.333981666666667	0.438824	0.365889	0.429097666666667	1	0.428571428571429	1	0.666666666666667	0.773809523809524
purine.nucleotide.biosynthesis..GO.0006164.	GH26638	FBgn0030249	CG11203	0.321219	0.568496	0.406894	0.347386333333333	1	0.5	1	0.571428571428571	0.767857142857143
purine.nucleotide.biosynthesis..GO.0006164.	GH12587	FBgn0034725	CG6044	0.351148666666667	0.582362333333333	0.379983666666667	0.378484	1	0.5	1	0.571428571428571	0.767857142857143
purine.nucleotide.biosynthesis..GO.0006164.	GH13386	FBgn0038400	CG5903	0.336118	0.595973666666667	0.438006666666667	0.375655666666667	1	1	1	0.571428571428571	0.892857142857143
purine.nucleotide.biosynthesis..GO.0006164.	GH01937	FBgn0034069	CG8401	0.329010666666667	0.548298666666667	0.354107	0.332315666666667	1	0.5	1	0.571428571428571	0.767857142857143
purine.nucleotide.biosynthesis..GO.0006164.	GH08256	FBgn0028494	CG6424	0.288591333333333	0.594897666666667	0.385097	0.266616666666667	0.8	1	1	0.444444444444444	0.811111111111111
DNA.metabolism..GO.0006259.	LD38710	FBgn0032154	CG5924	0.503533	0.653618666666667	0.521086666666667	0.488859666666667	0.8	0.75	0.8	0.7	0.7625
DNA.metabolism..GO.0006259.	LD26217	FBgn0031848	CG11329	0.505799666666667	0.649339	0.603339333333333	0.612607333333333	0.8	0.75	0.8	0.833333333333333	0.795833333333333
DNA.metabolism..GO.0006259.	LD27350	FBgn0046222	CG1109	0.534447333333333	0.670129333333333	0.623658	0.601953	0.857142857142857	0.888888888888889	0.8	0.833333333333333	0.84484126984127
DNA.metabolism..GO.0006259.	LD46979	FBgn0037068	CG7663	0.502994	0.644008	0.577873666666667	0.624130333333333	0.8	0.75	0.8	0.833333333333333	0.795833333333333
DNA.metabolism..GO.0006259.	LD38432	FBgn0024364	CG11417	0.518323	0.610834333333333	0.587967666666667	0.527490666666667	0.8	0.75	0.8	0.7	0.7625
DNA.metabolism..GO.0006259.	LD30511	FBgn0031020	CG12202	0.492401333333333	0.629105666666667	0.564925333333333	0.517290666666667	0.8	0.75	0.8	0.7	0.7625
DNA.metabolism..GO.0006259.	LD27194	FBgn0036389	CG9028	0.514725333333333	0.623862333333333	0.626340666666667	0.543803	0.8	0.75	0.8	0.7	0.7625
DNA.metabolism..GO.0006259.	LD26057	FBgn0038168	CG9591	0.525519333333333	0.677206666666667	0.610917666666667	0.565576	0.8	0.888888888888889	0.8	0.714285714285714	0.80079365079365
DNA.metabolism..GO.0006259.	GH21591	FBgn0002872	CG1960	0.538041	0.642267666666667	0.613311333333333	0.530442333333333	0.857142857142857	0.75	0.8	0.7	0.776785714285714
DNA.metabolism..GO.0006259.	LD35611	FBgn0033831	CG17050	0.508938	0.642843	0.510660333333333	0.513317666666667	0.8	0.75	0.8	0.7	0.7625
DNA.metabolism..GO.0006259.	LD28076	FBgn0027514	CG1024	0.514677666666667	0.682805	0.498603	0.552648	0.8	0.888888888888889	0.75	0.7	0.784722222222222
DNA.metabolism..GO.0006259.	LD46023	FBgn0032262	CG7384	0.570169333333333	0.687556666666667	0.675624333333333	0.601384333333333	0.857142857142857	0.888888888888889	0.8	0.833333333333333	0.84484126984127
DNA.metabolism..GO.0006259.	LD40262	FBgn0050020	CG30020	0.557289666666667	0.554132666666667	0.584806666666667	0.533978666666667	0.857142857142857	0.65	0.8	0.7	0.751785714285714
DNA.metabolism..GO.0006259.	LD39252	FBgn0027567	CG8108	0.496637333333333	0.606666333333333	0.504497666666667	0.515513666666667	0.8	0.75	0.777777777777778	0.7	0.756944444444444
DNA.metabolism..GO.0006259.	GH11110	FBgn0027548	CG2910	0.492353333333333	0.636082	0.514917	0.563847	0.8	0.75	0.8	0.714285714285714	0.766071428571429
DNA.metabolism..GO.0006259.	LD29015	FBgn0033000	CG14464	0.575517	0.69045	0.676413333333333	0.651169	0.857142857142857	0.888888888888889	0.8	1	0.886507936507936
DNA.metabolism..GO.0006259.	LD42550	FBgn0046767	NA	0.506305333333333	0.674320666666667	0.604576666666667	0.581691666666667	0.8	0.888888888888889	0.8	0.714285714285714	0.80079365079365
DNA.metabolism..GO.0006259.	LD29423	FBgn0026083	CG4857	0.490046666666667	0.613564666666667	0.581693	0.522577666666667	0.8	0.75	0.8	0.7	0.7625
DNA.metabolism..GO.0006259.	LD46305	FBgn0030813	CG4949	0.513001666666667	0.657844	0.624181333333333	0.634963333333333	0.8	0.75	0.8	1	0.8375
DNA.metabolism..GO.0006259.	LD26813	FBgn0030122	CG16892	0.556956333333333	0.706032333333333	0.631707666666667	0.582274	0.857142857142857	1	0.8	0.714285714285714	0.842857142857143
DNA.metabolism..GO.0006259.	LD28359	FBgn0030336	CG1578	0.580812666666667	0.704901333333333	0.650902666666667	0.640849666666667	0.857142857142857	1	0.8	1	0.914285714285714
DNA.metabolism..GO.0006259.	LD42637	FBgn0030122	CG16892	0.587577666666667	0.766291	0.68781	0.667551	1	1	0.8	1	0.95
DNA.metabolism..GO.0006259.	SD04935	FBgn0031078	CG11943	0.514268333333333	0.689217	0.554957333333333	0.544649333333333	0.8	0.888888888888889	0.8	0.7	0.797222222222222
DNA.metabolism..GO.0006259.	LD30285	FBgn0035205	CG2469	0.53476	0.653256666666667	0.552718	0.544339666666667	0.857142857142857	0.75	0.8	0.7	0.776785714285714
DNA.replication..GO.0006260.	LD29040	FBgn0030266	CG11122	0.473677	0.623481666666667	0.601856	0.494477666666667	0.875	0.583333333333333	0.857142857142857	0.875	0.797619047619048
DNA.replication..GO.0006260.	LD27862	FBgn0037027	CG3680	0.575042	0.656240666666667	0.662365333333333	0.586681	1	0.583333333333333	0.857142857142857	0.875	0.828869047619048
DNA.replication..GO.0006260.	LD42227	FBgn0023522	CG11596	0.577114666666667	0.697127333333333	0.696752	0.577267	1	0.714285714285714	0.857142857142857	0.875	0.861607142857143
DNA.replication..GO.0006260.	LD38710	FBgn0032154	CG5924	0.645116666666667	0.768582	0.753757	0.631803	1	0.8	0.857142857142857	1	0.914285714285714
DNA.replication..GO.0006260.	LD39460	FBgn0033994	CG7544	0.48574	0.553637333333333	0.493554	0.466123333333333	1	0.521739130434783	0.8	0.875	0.799184782608696
DNA.replication..GO.0006260.	LD27528	FBgn0038410	CG12785	0.438062	0.595865666666667	0.592226	0.455187	0.818181818181818	0.538461538461538	0.857142857142857	0.875	0.772196553446553
DNA.replication..GO.0006260.	GH12788	FBgn0033676	CG17509	0.543295666666667	0.573007333333333	0.614066666666667	0.507708333333333	1	0.521739130434783	0.857142857142857	0.875	0.81347049689441
DNA.replication..GO.0006260.	LD21924	FBgn0036886	CG9300	0.498162666666667	0.684456	0.648085333333333	0.498870333333333	1	0.714285714285714	0.857142857142857	0.875	0.861607142857143
DNA.replication..GO.0006260.	LD35854	FBgn0034933	CG3735	0.415709	0.594624	0.60202	0.439211666666667	0.818181818181818	0.538461538461538	0.857142857142857	0.833333333333333	0.761779886779887
DNA.replication..GO.0006260.	LD26217	FBgn0031848	CG11329	0.669099666666667	0.727736666666667	0.670092666666667	0.620852666666667	1	0.8	0.857142857142857	1	0.914285714285714
DNA.replication..GO.0006260.	LD45221	FBgn0034873	CG5360	0.417183333333333	0.533900666666667	0.510324	0.458110333333333	0.818181818181818	0.521739130434783	0.8	0.875	0.75373023715415
DNA.replication..GO.0006260.	SD03445	FBgn0028954	CG3287	0.582431	0.733646	0.682791666666667	0.581170666666667	1	0.8	0.857142857142857	0.875	0.883035714285714
DNA.replication..GO.0006260.	LD38047	FBgn0037316	CG2669	0.538917666666667	0.647339666666667	0.505309333333333	0.541409666666667	1	0.583333333333333	0.8	0.875	0.814583333333333
DNA.replication..GO.0006260.	SD05932	FBgn0034641	CG10080	0.514823333333333	0.594319333333333	0.536532	0.485401	1	0.538461538461538	0.8	0.875	0.803365384615385
DNA.replication..GO.0006260.	LD40415	FBgn0031739	CG14005	0.514721666666667	0.553339333333333	0.501106666666667	0.485557666666667	1	0.521739130434783	0.8	0.875	0.799184782608696
DNA.replication..GO.0006260.	LD27350	FBgn0046222	CG1109	0.689234333333333	0.774071333333333	0.738214666666667	0.660356333333333	1	0.8	0.857142857142857	1	0.914285714285714
DNA.replication..GO.0006260.	LD39557	FBgn0038364	CG4699	0.471637333333333	0.577054	0.589017333333333	0.456341	0.875	0.521739130434783	0.857142857142857	0.875	0.78222049689441
DNA.replication..GO.0006260.	LD27134	FBgn0034425	CG11906	0.468380333333333	0.569874333333333	0.604320666666667	0.450031	0.818181818181818	0.521739130434783	0.857142857142857	0.833333333333333	0.757599284773198
DNA.replication..GO.0006260.	LD39933	FBgn0032521	CG7110	0.489098666666667	0.619965333333333	0.609394666666667	0.455014333333333	1	0.583333333333333	0.857142857142857	0.875	0.828869047619048
DNA.replication..GO.0006260.	LD46979	FBgn0037068	CG7663	0.658695666666667	0.794507	0.764575	0.638619333333333	1	0.8	0.857142857142857	1	0.914285714285714
DNA.replication..GO.0006260.	LD45583	FBgn0029756	CG3309	0.531172666666667	0.605040333333333	0.547519333333333	0.499911333333333	1	0.583333333333333	0.8	0.875	0.814583333333333
DNA.replication..GO.0006260.	LD26389	FBgn0046222	CG1109	0.627188666666667	0.67088	0.676167333333333	0.601675333333333	1	0.625	0.857142857142857	0.875	0.839285714285714
DNA.replication..GO.0006260.	LD38432	FBgn0024364	CG11417	0.583787666666667	0.650244666666667	0.568993	0.531292666666667	1	0.583333333333333	0.857142857142857	0.875	0.828869047619048
DNA.replication..GO.0006260.	SD03946	FBgn0025626	CG4281	0.471762333333333	0.531095666666667	0.607396333333333	0.471606	0.875	0.521739130434783	0.857142857142857	0.875	0.78222049689441
DNA.replication..GO.0006260.	LD30511	FBgn0031020	CG12202	0.608464333333333	0.644177	0.606247333333333	0.575348666666667	1	0.583333333333333	0.857142857142857	0.875	0.828869047619048
DNA.replication..GO.0006260.	LD30293	FBgn0031739	CG14005	0.479662666666667	0.575008	0.547498666666667	0.497453	1	0.521739130434783	0.8	0.875	0.799184782608696
DNA.replication..GO.0006260.	LD43003	FBgn0030301	CG1745	0.491497333333333	0.554727666666667	0.503927333333333	0.446031	1	0.521739130434783	0.8	0.833333333333333	0.788768115942029
DNA.replication..GO.0006260.	LD31163	FBgn0036248	CG17153	0.478183666666667	0.609614333333333	0.580612	0.472047	1	0.583333333333333	0.857142857142857	0.875	0.828869047619048
DNA.replication..GO.0006260.	LD27194	FBgn0036389	CG9028	0.624674333333333	0.636345666666667	0.671830666666667	0.569945666666667	1	0.583333333333333	0.857142857142857	0.875	0.828869047619048
DNA.replication..GO.0006260.	LD26057	FBgn0038168	CG9591	0.576785666666667	0.539354666666667	0.606941666666667	0.519884	1	0.521739130434783	0.857142857142857	0.875	0.81347049689441
DNA.replication..GO.0006260.	LD47550	FBgn0033454	CG1671	0.474967333333333	0.575766	0.508130666666667	0.463118	1	0.521739130434783	0.8	0.875	0.799184782608696
DNA.replication..GO.0006260.	GH21591	FBgn0002872	CG1960	0.650219333333333	0.717609	0.68779	0.629923	1	0.8	0.857142857142857	1	0.914285714285714
DNA.replication..GO.0006260.	LD40802	FBgn0024366	CG11409	0.451750666666667	0.638257666666667	0.616657666666667	0.504564	0.818181818181818	0.583333333333333	0.857142857142857	0.875	0.783414502164502
DNA.replication..GO.0006260.	LD26050	FBgn0027499	CG12340	0.498211666666667	0.557604	0.634172666666667	0.444549	1	0.521739130434783	0.857142857142857	0.833333333333333	0.803053830227743
DNA.replication..GO.0006260.	LD46946	FBgn0030504	CG2691	0.378782	0.601137	0.580418666666667	0.488501333333333	0.75	0.583333333333333	0.857142857142857	0.875	0.766369047619048
DNA.replication..GO.0006260.	LD27582	FBgn0039488	CG6066	0.489307	0.611921666666667	0.665468666666667	0.508487666666667	1	0.583333333333333	0.857142857142857	0.875	0.828869047619048
DNA.replication..GO.0006260.	LD37351	FBgn0026573	CG8290	0.513948	0.583327666666667	0.620921	0.470496333333333	1	0.538461538461538	0.857142857142857	0.875	0.817651098901099
DNA.replication..GO.0006260.	LD29335	FBgn0050007	CG30007	0.488704	0.635276	0.574124	0.511504666666667	1	0.583333333333333	0.857142857142857	0.875	0.828869047619048
DNA.replication..GO.0006260.	LD35961	FBgn0033607	CG9062	0.527337	0.575387333333333	0.57084	0.490472	1	0.521739130434783	0.857142857142857	0.875	0.81347049689441
DNA.replication..GO.0006260.	LD26456	FBgn0039972	CG17018	0.591296333333333	0.627957666666667	0.516782	0.571226666666667	1	0.583333333333333	0.8	0.875	0.814583333333333
DNA.replication..GO.0006260.	LD45917	FBgn0036330	CG11263	0.556804333333333	0.686007666666667	0.575843333333333	0.532209333333333	1	0.714285714285714	0.857142857142857	0.875	0.861607142857143
DNA.replication..GO.0006260.	LD38682	FBgn0034569	CG3221	0.547995	0.527829666666667	0.537710666666667	0.501892	1	0.521739130434783	0.8	0.875	0.799184782608696
DNA.replication..GO.0006260.	LD35611	FBgn0033831	CG17050	0.564078333333333	0.621392333333333	0.720206666666667	0.533811666666667	1	0.583333333333333	0.857142857142857	0.875	0.828869047619048
DNA.replication..GO.0006260.	LD28076	FBgn0027514	CG1024	0.586698666666667	0.690628	0.734341	0.527432333333333	1	0.714285714285714	0.857142857142857	0.875	0.861607142857143
DNA.replication..GO.0006260.	LD38352	FBgn0039018	CG4771	0.604143333333333	0.598121	0.563331333333333	0.543863666666667	1	0.583333333333333	0.8	0.875	0.814583333333333
DNA.replication..GO.0006260.	LD34105	FBgn0031540	CG3238	0.564125333333333	0.678355	0.537486	0.544882333333333	1	0.714285714285714	0.8	0.875	0.847321428571429
DNA.replication..GO.0006260.	LD28030	FBgn0038192	CG9924	0.498809	0.555867333333333	0.456926	0.48923	1	0.521739130434783	0.615384615384615	0.875	0.75303093645485
DNA.replication..GO.0006260.	LD27741	FBgn0033566	CG18004	0.474131666666667	0.700811	0.711906333333333	0.520897	0.875	0.714285714285714	0.857142857142857	0.875	0.830357142857143
DNA.replication..GO.0006260.	LD28933	FBgn0036533	CG6151	0.472975	0.642058	0.603614	0.486441666666667	0.875	0.583333333333333	0.857142857142857	0.875	0.797619047619048
DNA.replication..GO.0006260.	LD27322	FBgn0038672	CG6005	0.463688666666667	0.57299	0.567365	0.448353	0.818181818181818	0.521739130434783	0.857142857142857	0.833333333333333	0.757599284773198
DNA.replication..GO.0006260.	LD39680	FBgn0036686	CG7728	0.409922333333333	0.627489333333333	0.588130333333333	0.41239	0.769230769230769	0.583333333333333	0.857142857142857	0.833333333333333	0.760760073260073
DNA.replication..GO.0006260.	LD46023	FBgn0032262	CG7384	0.709442333333333	0.811517333333333	0.770916	0.713126	1	1	0.857142857142857	1	0.964285714285714
DNA.replication..GO.0006260.	SD03546	FBgn0032050	CG13096	0.510008	0.705843333333333	0.706656	0.504809	1	0.714285714285714	0.857142857142857	0.875	0.861607142857143
DNA.replication..GO.0006260.	LD47413	FBgn0052069	CG32069	0.517941	0.684696	0.586380666666667	0.513192666666667	1	0.714285714285714	0.857142857142857	0.875	0.861607142857143
DNA.replication..GO.0006260.	LD26515	FBgn0038191	CG9925	0.618603333333333	0.657421666666667	0.530341666666667	0.58775	1	0.583333333333333	0.8	0.875	0.814583333333333
DNA.replication..GO.0006260.	LD40262	FBgn0050020	CG30020	0.509755666666667	0.599978	0.616777666666667	0.485558	1	0.583333333333333	0.857142857142857	0.875	0.828869047619048
DNA.replication..GO.0006260.	LD38592	FBgn0037255	CG1078	0.517243333333333	0.586946333333333	0.559018333333333	0.481298333333333	1	0.538461538461538	0.8	0.875	0.803365384615385
DNA.replication..GO.0006260.	LD27873	FBgn0028471	CG5720	0.444892	0.519756	0.631130333333333	0.431176333333333	0.818181818181818	0.521739130434783	0.857142857142857	0.833333333333333	0.757599284773198
DNA.replication..GO.0006260.	LD28544	FBgn0034988	CG3362	0.525453	0.655250333333333	0.695780333333333	0.508029	1	0.583333333333333	0.857142857142857	0.875	0.828869047619048
DNA.replication..GO.0006260.	LD40589	FBgn0037633	CG9839	0.476678333333333	0.563506333333333	0.517149666666667	0.465892	1	0.521739130434783	0.8	0.875	0.799184782608696
DNA.replication..GO.0006260.	LD27487	FBgn0030186	CG2962	0.573717333333333	0.672014333333333	0.646385666666667	0.554282666666667	1	0.625	0.857142857142857	0.875	0.839285714285714
DNA.replication..GO.0006260.	GH11110	FBgn0027548	CG2910	0.580979666666667	0.580620666666667	0.672968	0.511664333333333	1	0.538461538461538	0.857142857142857	0.875	0.817651098901099
DNA.replication..GO.0006260.	LD27763	FBgn0037081	CG6049	0.474703	0.606172333333333	0.548620666666667	0.532618	0.875	0.583333333333333	0.8	0.875	0.783333333333333
DNA.replication..GO.0006260.	LD29015	FBgn0033000	CG14464	0.744049333333333	0.80545	0.768062	0.6771	1	1	0.857142857142857	1	0.964285714285714
DNA.replication..GO.0006260.	LD47659	FBgn0030353	CG15737	0.609835	0.671462	0.519698	0.583464666666667	1	0.625	0.8	0.875	0.825
DNA.replication..GO.0006260.	SD03057	FBgn0033890	CG13350	0.553909333333333	0.561959	0.452185666666667	0.527329333333333	1	0.521739130434783	0.615384615384615	0.875	0.75303093645485
DNA.replication..GO.0006260.	LD42550	FBgn0046767	NA	0.631387333333333	0.725334666666667	0.692286	0.573788666666667	1	0.8	0.857142857142857	0.875	0.883035714285714
DNA.replication..GO.0006260.	LD45925	FBgn0023522	CG11596	0.539354333333333	0.710868333333333	0.671509666666667	0.565069	1	0.714285714285714	0.857142857142857	0.875	0.861607142857143
DNA.replication..GO.0006260.	LD42756	FBgn0030174	CG15312	0.532923666666667	0.517727	0.458355333333333	0.480772333333333	1	0.521739130434783	0.615384615384615	0.875	0.75303093645485
DNA.replication..GO.0006260.	LD29423	FBgn0026083	CG4857	0.620373	0.742301333333333	0.745295333333333	0.600995666666667	1	0.8	0.857142857142857	0.875	0.883035714285714
DNA.replication..GO.0006260.	LD23562	FBgn0024364	CG11417	0.544645666666667	0.632806666666667	0.526124	0.512051333333333	1	0.583333333333333	0.8	0.875	0.814583333333333
DNA.replication..GO.0006260.	LD46305	FBgn0030813	CG4949	0.683078333333333	0.775087666666667	0.706775	0.650034666666667	1	0.8	0.857142857142857	1	0.914285714285714
DNA.replication..GO.0006260.	SD02518	FBgn0051697	CG31697	0.547661666666667	0.640364333333333	0.625252666666667	0.504019	1	0.583333333333333	0.857142857142857	0.875	0.828869047619048
DNA.replication..GO.0006260.	GH13214	FBgn0026679	CG12113	0.472179	0.550324333333333	0.532914333333333	0.447748	0.875	0.521739130434783	0.8	0.833333333333333	0.757518115942029
DNA.replication..GO.0006260.	LD33780	FBgn0043001	CG15736	0.473623333333333	0.657771333333333	0.639577	0.433779	0.875	0.583333333333333	0.857142857142857	0.833333333333333	0.78720238095238
DNA.replication..GO.0006260.	LD38375	FBgn0036686	CG7728	0.532370333333333	0.668002	0.619025333333333	0.504193	1	0.625	0.857142857142857	0.875	0.839285714285714
DNA.replication..GO.0006260.	LD26813	FBgn0030122	CG16892	0.704286666666667	0.781852666666667	0.784320666666667	0.673443	1	0.8	0.857142857142857	1	0.914285714285714
DNA.replication..GO.0006260.	LD28359	FBgn0030336	CG1578	0.690561	0.814184	0.775138	0.676551666666667	1	1	0.857142857142857	1	0.964285714285714
DNA.replication..GO.0006260.	LD47616	FBgn0035414	CG14965	0.473593	0.557382333333333	0.545188666666667	0.437747333333333	0.875	0.521739130434783	0.8	0.833333333333333	0.757518115942029
DNA.replication..GO.0006260.	LD28447	FBgn0037282	CG14657	0.489063333333333	0.569040333333333	0.637987666666667	0.453551	1	0.521739130434783	0.857142857142857	0.833333333333333	0.803053830227743
DNA.replication..GO.0006260.	LD26416	FBgn0038460	CG18622	0.427883333333333	0.509737333333333	0.611212333333333	0.441484666666667	0.818181818181818	0.521739130434783	0.857142857142857	0.833333333333333	0.757599284773198
DNA.replication..GO.0006260.	LD30416	FBgn0032915	CG12050	0.530231	0.650580333333333	0.635802333333333	0.514322333333333	1	0.583333333333333	0.857142857142857	0.875	0.828869047619048
DNA.replication..GO.0006260.	LD28182	FBgn0036686	CG7728	0.505015666666667	0.683922	0.670995666666667	0.491805666666667	1	0.714285714285714	0.857142857142857	0.875	0.861607142857143
DNA.replication..GO.0006260.	LD42637	FBgn0030122	CG16892	0.741440666666667	0.794215333333333	0.793542333333333	0.678608	1	0.8	0.857142857142857	1	0.914285714285714
DNA.replication..GO.0006260.	LD37523	FBgn0010750	CG2503	0.510491666666667	0.547543666666667	0.559941666666667	0.475084333333333	1	0.521739130434783	0.8	0.875	0.799184782608696
DNA.replication..GO.0006260.	SD04935	FBgn0031078	CG11943	0.627027333333333	0.731197666666667	0.733192666666667	0.621154666666667	1	0.8	0.857142857142857	1	0.914285714285714
DNA.replication..GO.0006260.	LD30285	FBgn0035205	CG2469	0.609451333333333	0.682763666666667	0.709788333333333	0.600881333333333	1	0.714285714285714	0.857142857142857	0.875	0.861607142857143
DNA.dependent.DNA.replication..GO.0006261.	LD29040	FBgn0030266	CG11122	0.648874333333333	0.611426666666667	0.656605333333333	0.661077	0.75	1	0.833333333333333	0.857142857142857	0.860119047619048
DNA.dependent.DNA.replication..GO.0006261.	LD27862	FBgn0037027	CG3680	0.576554333333333	0.599357666666667	0.629522666666667	0.714388333333333	0.666666666666667	1	0.714285714285714	0.857142857142857	0.80952380952381
DNA.dependent.DNA.replication..GO.0006261.	LD42227	FBgn0023522	CG11596	0.637796333333333	0.619855666666667	0.693103333333333	0.687597333333333	0.666666666666667	1	0.833333333333333	0.857142857142857	0.839285714285714
DNA.dependent.DNA.replication..GO.0006261.	LD38710	FBgn0032154	CG5924	0.705330666666667	0.642924666666667	0.715114666666667	0.756130666666667	1	1	0.833333333333333	0.857142857142857	0.922619047619048
DNA.dependent.DNA.replication..GO.0006261.	LD27528	FBgn0038410	CG12785	0.614334333333333	0.591678	0.649314666666667	0.609007	0.666666666666667	1	0.833333333333333	0.857142857142857	0.839285714285714
DNA.dependent.DNA.replication..GO.0006261.	GH12788	FBgn0033676	CG17509	0.561997333333333	0.539855333333333	0.561108666666667	0.607864	0.625	1	0.666666666666667	0.857142857142857	0.78720238095238
DNA.dependent.DNA.replication..GO.0006261.	LD21924	FBgn0036886	CG9300	0.673464333333333	0.613688	0.688190666666667	0.690430333333333	0.75	1	0.833333333333333	0.857142857142857	0.860119047619048
DNA.dependent.DNA.replication..GO.0006261.	LD35854	FBgn0034933	CG3735	0.537064666666667	0.477745333333333	0.631449666666667	0.564212	0.625	0.875	0.833333333333333	0.75	0.770833333333333
DNA.dependent.DNA.replication..GO.0006261.	LD26217	FBgn0031848	CG11329	0.621724	0.562988333333333	0.63377	0.656997	0.666666666666667	1	0.833333333333333	0.857142857142857	0.839285714285714
DNA.dependent.DNA.replication..GO.0006261.	SD03445	FBgn0028954	CG3287	0.655642333333333	0.579175333333333	0.674394666666667	0.661999333333333	0.75	1	0.833333333333333	0.857142857142857	0.860119047619048
DNA.dependent.DNA.replication..GO.0006261.	LD27350	FBgn0046222	CG1109	0.714451666666667	0.718499666666667	0.736382333333333	0.774905333333333	1	1	0.833333333333333	0.857142857142857	0.922619047619048
DNA.dependent.DNA.replication..GO.0006261.	LD29352	FBgn0030625	CG5877	0.571626666666667	0.527294333333333	0.649481	0.540347333333333	0.625	1	0.833333333333333	0.7	0.789583333333333
DNA.dependent.DNA.replication..GO.0006261.	LD27134	FBgn0034425	CG11906	0.587524333333333	0.513603333333333	0.538468333333333	0.623033	0.666666666666667	1	0.666666666666667	0.857142857142857	0.797619047619048
DNA.dependent.DNA.replication..GO.0006261.	LD39933	FBgn0032521	CG7110	0.637117	0.522500666666667	0.570007	0.578255333333333	0.666666666666667	1	0.666666666666667	0.75	0.770833333333333
DNA.dependent.DNA.replication..GO.0006261.	LD46979	FBgn0037068	CG7663	0.711583	0.682487666666667	0.748286333333333	0.752728333333333	1	1	0.833333333333333	0.857142857142857	0.922619047619048
DNA.dependent.DNA.replication..GO.0006261.	LD26389	FBgn0046222	CG1109	0.592966	0.514214666666667	0.600157333333333	0.661004	0.666666666666667	1	0.666666666666667	0.857142857142857	0.797619047619048
DNA.dependent.DNA.replication..GO.0006261.	SD03946	FBgn0025626	CG4281	0.539412333333333	0.500164333333333	0.553597333333333	0.598708333333333	0.625	1	0.666666666666667	0.75	0.760416666666667
DNA.dependent.DNA.replication..GO.0006261.	LD30511	FBgn0031020	CG12202	0.586010666666667	0.568615666666667	0.585639666666667	0.594759333333333	0.666666666666667	1	0.666666666666667	0.75	0.770833333333333
DNA.dependent.DNA.replication..GO.0006261.	LD30293	FBgn0031739	CG14005	0.535439666666667	0.531534666666667	0.593167666666667	0.605387333333333	0.625	1	0.666666666666667	0.75	0.760416666666667
DNA.dependent.DNA.replication..GO.0006261.	LD27356	FBgn0031598	CG3338	0.538181666666667	0.448708	0.502082333333333	0.608012333333333	0.625	0.875	0.666666666666667	0.857142857142857	0.75595238095238
DNA.dependent.DNA.replication..GO.0006261.	LD27194	FBgn0036389	CG9028	0.557386	0.504062666666667	0.553016	0.603801666666667	0.625	1	0.666666666666667	0.75	0.760416666666667
DNA.dependent.DNA.replication..GO.0006261.	LD26057	FBgn0038168	CG9591	0.620816333333333	0.514066666666667	0.496771	0.585933666666667	0.666666666666667	1	0.666666666666667	0.75	0.770833333333333
DNA.dependent.DNA.replication..GO.0006261.	LD29166	FBgn0037134	CG7407	0.576806	0.524095666666667	0.571007333333333	0.519330333333333	0.666666666666667	1	0.666666666666667	0.7	0.758333333333333
DNA.dependent.DNA.replication..GO.0006261.	GH21591	FBgn0002872	CG1960	0.653444666666667	0.625152	0.649704333333333	0.711305333333333	0.75	1	0.833333333333333	0.857142857142857	0.860119047619048
DNA.dependent.DNA.replication..GO.0006261.	LD40802	FBgn0024366	CG11409	0.558022333333333	0.566782666666667	0.606915	0.695026	0.625	1	0.666666666666667	0.857142857142857	0.78720238095238
DNA.dependent.DNA.replication..GO.0006261.	LD26050	FBgn0027499	CG12340	0.605127666666667	0.486713666666667	0.552561	0.563398333333333	0.666666666666667	1	0.666666666666667	0.75	0.770833333333333
DNA.dependent.DNA.replication..GO.0006261.	LD46946	FBgn0030504	CG2691	0.560591666666667	0.591317	0.656152666666667	0.630355333333333	0.625	1	0.833333333333333	0.857142857142857	0.828869047619048
DNA.dependent.DNA.replication..GO.0006261.	LD27582	FBgn0039488	CG6066	0.572616333333333	0.583326333333333	0.630337666666667	0.698822333333333	0.666666666666667	1	0.833333333333333	0.857142857142857	0.839285714285714
DNA.dependent.DNA.replication..GO.0006261.	LD37351	FBgn0026573	CG8290	0.625823	0.507824666666667	0.535436666666667	0.632353333333333	0.666666666666667	1	0.666666666666667	0.857142857142857	0.797619047619048
DNA.dependent.DNA.replication..GO.0006261.	LD29335	FBgn0050007	CG30007	0.534334	0.537431	0.568561333333333	0.678244666666667	0.625	1	0.666666666666667	0.857142857142857	0.78720238095238
DNA.dependent.DNA.replication..GO.0006261.	LD30009	FBgn0032668	CG17681	0.544075666666667	0.527006	0.589587666666667	0.632871666666667	0.625	1	0.666666666666667	0.857142857142857	0.78720238095238
DNA.dependent.DNA.replication..GO.0006261.	LD35611	FBgn0033831	CG17050	0.629828333333333	0.615988666666667	0.635796	0.708308666666667	0.666666666666667	1	0.833333333333333	0.857142857142857	0.839285714285714
DNA.dependent.DNA.replication..GO.0006261.	LD26655	FBgn0039711	CG7824	0.542424333333333	0.495062666666667	0.614725	0.514472666666667	0.625	1	0.714285714285714	0.7	0.759821428571429
DNA.dependent.DNA.replication..GO.0006261.	LD28076	FBgn0027514	CG1024	0.673384	0.587509666666667	0.657301	0.690957333333333	0.75	1	0.833333333333333	0.857142857142857	0.860119047619048
DNA.dependent.DNA.replication..GO.0006261.	LD40657	FBgn0032298	CG6724	0.590239	0.546438666666667	0.627961666666667	0.591769	0.666666666666667	1	0.714285714285714	0.75	0.782738095238095
DNA.dependent.DNA.replication..GO.0006261.	LD27741	FBgn0033566	CG18004	0.642673666666667	0.593744333333333	0.694523666666667	0.716628333333333	0.666666666666667	1	0.833333333333333	0.857142857142857	0.839285714285714
DNA.dependent.DNA.replication..GO.0006261.	LD28933	FBgn0036533	CG6151	0.580914333333333	0.461942333333333	0.597275666666667	0.628676666666667	0.666666666666667	0.875	0.666666666666667	0.857142857142857	0.766369047619048
DNA.dependent.DNA.replication..GO.0006261.	LD39680	FBgn0036686	CG7728	0.624414333333333	0.517857666666667	0.638005	0.585788	0.666666666666667	1	0.833333333333333	0.75	0.8125
DNA.dependent.DNA.replication..GO.0006261.	LD46023	FBgn0032262	CG7384	0.720991	0.757478333333333	0.766399666666667	0.793520333333333	1	1	0.833333333333333	0.857142857142857	0.922619047619048
DNA.dependent.DNA.replication..GO.0006261.	SD03546	FBgn0032050	CG13096	0.686596	0.591923333333333	0.699081333333333	0.680289	0.75	1	0.833333333333333	0.857142857142857	0.860119047619048
DNA.dependent.DNA.replication..GO.0006261.	LD47413	FBgn0052069	CG32069	0.588323333333333	0.482852	0.624459	0.564434333333333	0.666666666666667	1	0.714285714285714	0.75	0.782738095238095
DNA.dependent.DNA.replication..GO.0006261.	LD40262	FBgn0050020	CG30020	0.591437	0.489149666666667	0.551111	0.563327	0.666666666666667	1	0.666666666666667	0.75	0.770833333333333
DNA.dependent.DNA.replication..GO.0006261.	LD28544	FBgn0034988	CG3362	0.610420666666667	0.508852333333333	0.628484666666667	0.630445333333333	0.666666666666667	1	0.714285714285714	0.857142857142857	0.80952380952381
DNA.dependent.DNA.replication..GO.0006261.	LD30287	FBgn0039602	CG1647	0.604726666666667	0.520669666666667	0.632841333333333	0.606389666666667	0.666666666666667	1	0.833333333333333	0.857142857142857	0.839285714285714
DNA.dependent.DNA.replication..GO.0006261.	LD27487	FBgn0030186	CG2962	0.590523333333333	0.534107666666667	0.616710666666667	0.572372	0.666666666666667	1	0.714285714285714	0.75	0.782738095238095
DNA.dependent.DNA.replication..GO.0006261.	GH11110	FBgn0027548	CG2910	0.597219	0.55989	0.554470666666667	0.679511333333333	0.666666666666667	1	0.666666666666667	0.857142857142857	0.797619047619048
DNA.dependent.DNA.replication..GO.0006261.	LD32040	FBgn0027949	CG10364	0.594476333333333	0.524452	0.547304666666667	0.654441	0.666666666666667	1	0.666666666666667	0.857142857142857	0.797619047619048
DNA.dependent.DNA.replication..GO.0006261.	LD27763	FBgn0037081	CG6049	0.494267333333333	0.523308	0.562591333333333	0.653728	0.578947368421053	1	0.666666666666667	0.857142857142857	0.775689223057644
DNA.dependent.DNA.replication..GO.0006261.	LD29015	FBgn0033000	CG14464	0.705299666666667	0.674514333333333	0.724125	0.723891333333333	1	1	0.833333333333333	0.857142857142857	0.922619047619048
DNA.dependent.DNA.replication..GO.0006261.	LD42550	FBgn0046767	NA	0.642713	0.544620333333333	0.617377666666667	0.642947666666667	0.666666666666667	1	0.714285714285714	0.857142857142857	0.80952380952381
DNA.dependent.DNA.replication..GO.0006261.	LD45925	FBgn0023522	CG11596	0.660745	0.640171333333333	0.711812333333333	0.713806666666667	0.75	1	0.833333333333333	0.857142857142857	0.860119047619048
DNA.dependent.DNA.replication..GO.0006261.	LD29423	FBgn0026083	CG4857	0.646952333333333	0.569114666666667	0.670816666666667	0.665574666666667	0.75	1	0.833333333333333	0.857142857142857	0.860119047619048
DNA.dependent.DNA.replication..GO.0006261.	LD29184	FBgn0038300	CG4203	0.484551	0.490953	0.615415333333333	0.555767666666667	0.578947368421053	1	0.714285714285714	0.75	0.760808270676692
DNA.dependent.DNA.replication..GO.0006261.	LD46305	FBgn0030813	CG4949	0.664966	0.596386	0.689891666666667	0.723781666666667	0.75	1	0.833333333333333	0.857142857142857	0.860119047619048
DNA.dependent.DNA.replication..GO.0006261.	SD02518	FBgn0051697	CG31697	0.627829333333333	0.585483666666667	0.630372333333333	0.626833	0.666666666666667	1	0.833333333333333	0.857142857142857	0.839285714285714
DNA.dependent.DNA.replication..GO.0006261.	LD33780	FBgn0043001	CG15736	0.654893333333333	0.538259666666667	0.620227333333333	0.663586666666667	0.75	1	0.714285714285714	0.857142857142857	0.830357142857143
DNA.dependent.DNA.replication..GO.0006261.	LD26813	FBgn0030122	CG16892	0.721761333333333	0.681143666666667	0.718155666666667	0.790064666666667	1	1	0.833333333333333	0.857142857142857	0.922619047619048
DNA.dependent.DNA.replication..GO.0006261.	LD30339	FBgn0030000	CG2260	0.544626	0.509534333333333	0.617479666666667	0.579613666666667	0.625	1	0.714285714285714	0.75	0.772321428571429
DNA.dependent.DNA.replication..GO.0006261.	LD28359	FBgn0030336	CG1578	0.745643666666667	0.720546	0.771889	0.781763666666667	1	1	0.833333333333333	0.857142857142857	0.922619047619048
DNA.dependent.DNA.replication..GO.0006261.	LD28447	FBgn0037282	CG14657	0.606616333333333	0.468717333333333	0.53991	0.608026333333333	0.666666666666667	0.875	0.666666666666667	0.857142857142857	0.766369047619048
DNA.dependent.DNA.replication..GO.0006261.	LD26416	FBgn0038460	CG18622	0.520725	0.504314666666667	0.498089666666667	0.631591	0.625	1	0.666666666666667	0.857142857142857	0.78720238095238
DNA.dependent.DNA.replication..GO.0006261.	LD30416	FBgn0032915	CG12050	0.588346	0.508240666666667	0.595550333333333	0.550453666666667	0.666666666666667	1	0.666666666666667	0.75	0.770833333333333
DNA.dependent.DNA.replication..GO.0006261.	SD09611	FBgn0051163	CG31163	0.592373	0.570702333333333	0.645004	0.582038666666667	0.666666666666667	1	0.833333333333333	0.75	0.8125
DNA.dependent.DNA.replication..GO.0006261.	LD39545	FBgn0035612	CG10625	0.566084	0.528907333333333	0.641901333333333	0.533956666666667	0.625	1	0.833333333333333	0.7	0.789583333333333
DNA.dependent.DNA.replication..GO.0006261.	LD42637	FBgn0030122	CG16892	0.739410333333333	0.692517666666667	0.733387	0.789333333333333	1	1	0.833333333333333	0.857142857142857	0.922619047619048
DNA.dependent.DNA.replication..GO.0006261.	LD29477	FBgn0051152	CG31152	0.519104666666667	0.481793	0.532749	0.646317333333333	0.625	1	0.666666666666667	0.857142857142857	0.78720238095238
DNA.dependent.DNA.replication..GO.0006261.	LD47989	FBgn0037657	CG11990	0.532324	0.516888666666667	0.527168	0.619713666666667	0.625	1	0.666666666666667	0.857142857142857	0.78720238095238
DNA.dependent.DNA.replication..GO.0006261.	SD04935	FBgn0031078	CG11943	0.698042333333333	0.657198	0.703787666666667	0.751043333333333	0.75	1	0.833333333333333	0.857142857142857	0.860119047619048
DNA.dependent.DNA.replication..GO.0006261.	LD30285	FBgn0035205	CG2469	0.668204	0.63828	0.645043333333333	0.756931333333333	0.75	1	0.833333333333333	0.857142857142857	0.860119047619048
DNA.amplification..GO.0006277.	LD29040	FBgn0030266	CG11122	0.496568333333333	0.557708	0.716134666666667	0.695634666666667	1	1	0.5	0.75	0.8125
DNA.amplification..GO.0006277.	LD26128	FBgn0027499	CG12340	0.428749	0.537057	0.560777666666667	0.626473666666667	1	1	0.4	0.75	0.7875
DNA.amplification..GO.0006277.	LD36157	FBgn0030851	CG8326	0.432321	0.549344	0.555236333333333	0.649533666666667	1	1	0.4	0.75	0.7875
DNA.amplification..GO.0006277.	LD27862	FBgn0037027	CG3680	0.535383333333333	0.576996666666667	0.754472666666667	0.730858	1	1	0.5	0.75	0.8125
DNA.amplification..GO.0006277.	LD42227	FBgn0023522	CG11596	0.538944333333333	0.593937666666667	0.765295666666667	0.735514666666667	1	1	0.5	1	0.875
DNA.amplification..GO.0006277.	LD38710	FBgn0032154	CG5924	0.541044	0.599492	0.765886	0.718766666666667	1	1	0.5	0.75	0.8125
DNA.amplification..GO.0006277.	LD39110	FBgn0036578	CG5018	0.516851666666667	0.522746	0.600548666666667	0.590915666666667	1	1	0.4	0.75	0.7875
DNA.amplification..GO.0006277.	GH18623	FBgn0032600	CG17912	0.506047333333333	0.590004	0.607097333333333	0.701910333333333	1	1	0.4	0.75	0.7875
DNA.amplification..GO.0006277.	LD27528	FBgn0038410	CG12785	0.518572666666667	0.598186666666667	0.749057	0.735413	1	1	0.5	1	0.875
DNA.amplification..GO.0006277.	LD21924	FBgn0036886	CG9300	0.552196666666667	0.62565	0.766921666666667	0.732947	1	1	0.5	0.75	0.8125
DNA.amplification..GO.0006277.	LD35854	FBgn0034933	CG3735	0.461441	0.562436333333333	0.626527666666667	0.676834	1	1	0.4	0.75	0.7875
DNA.amplification..GO.0006277.	GH23387	FBgn0032701	CG10341	0.484447666666667	0.548859333333333	0.58975	0.639629	1	1	0.4	0.75	0.7875
DNA.amplification..GO.0006277.	LD45221	FBgn0034873	CG5360	0.441707666666667	0.515718333333333	0.656902666666667	0.632294	1	1	0.4	0.75	0.7875
DNA.amplification..GO.0006277.	LD30373	FBgn0030790	CG4768	0.454514333333333	0.520259666666667	0.512399333333333	0.608593	1	1	0.4	0.75	0.7875
DNA.amplification..GO.0006277.	SD03445	FBgn0028954	CG3287	0.395756333333333	0.516001	0.672414	0.635507666666667	1	1	0.5	0.75	0.8125
DNA.amplification..GO.0006277.	LD34009	FBgn0032378	CG14939	0.450932333333333	0.542395666666667	0.576529666666667	0.67267	1	1	0.4	0.75	0.7875
DNA.amplification..GO.0006277.	LD44757	FBgn0035021	CG4622	0.405571333333333	0.515140333333333	0.574811666666667	0.674863666666667	1	1	0.4	0.75	0.7875
DNA.amplification..GO.0006277.	LD26530	FBgn0034862	CG5357	0.430240666666667	0.495627	0.498254333333333	0.616613666666667	1	1	0.4	0.75	0.7875
DNA.amplification..GO.0006277.	LD27350	FBgn0046222	CG1109	0.532749	0.579834666666667	0.799149666666667	0.708518	1	1	1	0.75	0.9375
DNA.amplification..GO.0006277.	LD29352	FBgn0030625	CG5877	0.58889	0.627681	0.718313	0.737	1	1	0.5	1	0.875
DNA.amplification..GO.0006277.	LD35676	FBgn0032321	CG4621	0.360619333333333	0.494761	0.452847333333333	0.574359333333333	1	1	0.4	0.75	0.7875
DNA.amplification..GO.0006277.	LD39557	FBgn0038364	CG4699	0.353371333333333	0.509234333333333	0.635639666666667	0.592751333333333	1	1	0.4	0.75	0.7875
DNA.amplification..GO.0006277.	LD39933	FBgn0032521	CG7110	0.367648333333333	0.498676333333333	0.565490333333333	0.61696	1	1	0.4	0.75	0.7875
DNA.amplification..GO.0006277.	LD28048	FBgn0036340	CG11274	0.414170666666667	0.507817666666667	0.576467	0.592576	1	1	0.4	0.75	0.7875
DNA.amplification..GO.0006277.	LD46979	FBgn0037068	CG7663	0.538049333333333	0.623543333333333	0.795800333333333	0.755390666666667	1	1	1	1	1
DNA.amplification..GO.0006277.	LD34093	FBgn0037073	CG7338	0.473125333333333	0.583980666666667	0.663302	0.692827666666667	1	1	0.5	0.75	0.8125
DNA.amplification..GO.0006277.	SD03946	FBgn0025626	CG4281	0.411737	0.497704666666667	0.638169333333333	0.689389	1	1	0.4	0.75	0.7875
DNA.amplification..GO.0006277.	LD29822	FBgn0031764	CG9107	0.462598333333333	0.53834	0.440293333333333	0.650069333333333	1	1	0.4	0.75	0.7875
DNA.amplification..GO.0006277.	LD30511	FBgn0031020	CG12202	0.480758	0.538507	0.736467666666667	0.622427333333333	1	1	0.5	0.75	0.8125
DNA.amplification..GO.0006277.	LD27810	FBgn0032600	CG17912	0.469790333333333	0.562044666666667	0.562225333333333	0.66081	1	1	0.4	0.75	0.7875
DNA.amplification..GO.0006277.	LD30293	FBgn0031739	CG14005	0.428083	0.503133666666667	0.645413333333333	0.629266666666667	1	1	0.4	0.75	0.7875
DNA.amplification..GO.0006277.	LD27375	FBgn0035370	CG1240	0.414135333333333	0.502405666666667	0.531958666666667	0.623771333333333	1	1	0.4	0.75	0.7875
DNA.amplification..GO.0006277.	LD44305	FBgn0037624	CG8223	0.425174	0.512230666666667	0.50771	0.653082333333333	1	1	0.4	0.75	0.7875
DNA.amplification..GO.0006277.	LD27356	FBgn0031598	CG3338	0.400418	0.516918	0.596017333333333	0.631516333333333	1	1	0.4	0.75	0.7875
DNA.amplification..GO.0006277.	LD27194	FBgn0036389	CG9028	0.355940666666667	0.528647	0.704820333333333	0.61722	1	1	0.5	0.75	0.8125
DNA.amplification..GO.0006277.	LD46938	FBgn0039013	CG4813	0.422939666666667	0.560744666666667	0.596799666666667	0.658547	1	1	0.4	0.75	0.7875
DNA.amplification..GO.0006277.	LD44521	FBgn0035318	CG9018	0.414186	0.503496333333333	0.409507333333333	0.634727333333333	1	1	0.4	0.75	0.7875
DNA.amplification..GO.0006277.	LD44979	FBgn0039261	CG6422	0.448267666666667	0.538797	0.585975	0.686591333333333	1	1	0.4	0.75	0.7875
DNA.amplification..GO.0006277.	LD29166	FBgn0037134	CG7407	0.471822333333333	0.532907333333333	0.60766	0.672305666666667	1	1	0.4	0.75	0.7875
DNA.amplification..GO.0006277.	GH21591	FBgn0002872	CG1960	0.471685666666667	0.519633666666667	0.695768	0.614002333333333	1	1	0.5	0.75	0.8125
DNA.amplification..GO.0006277.	LD40802	FBgn0024366	CG11409	0.547449333333333	0.561066333333333	0.70422	0.685703666666667	1	1	0.5	0.75	0.8125
DNA.amplification..GO.0006277.	LD26050	FBgn0027499	CG12340	0.367632333333333	0.529679	0.657432666666667	0.666406333333333	1	1	0.4	0.75	0.7875
DNA.amplification..GO.0006277.	LD46946	FBgn0030504	CG2691	0.628209666666667	0.631988666666667	0.721705333333333	0.756763333333333	1	1	0.5	1	0.875
DNA.amplification..GO.0006277.	LD46822	FBgn0027499	CG12340	0.343502666666667	0.501821333333333	0.535728666666667	0.560882666666667	1	1	0.4	0.75	0.7875
DNA.amplification..GO.0006277.	LD30288	FBgn0036196	CG11658	0.444669	0.526834	0.509772	0.646814333333333	1	1	0.4	0.75	0.7875
DNA.amplification..GO.0006277.	LD27582	FBgn0039488	CG6066	0.573258666666667	0.635387333333333	0.750055	0.755694	1	1	0.5	1	0.875
DNA.amplification..GO.0006277.	LD37351	FBgn0026573	CG8290	0.369364	0.529615666666667	0.64973	0.602420333333333	1	1	0.4	0.75	0.7875
DNA.amplification..GO.0006277.	LD28370	FBgn0037073	CG7338	0.532987666666667	0.579377	0.608563333333333	0.691863333333333	1	1	0.4	0.75	0.7875
DNA.amplification..GO.0006277.	LD29335	FBgn0050007	CG30007	0.474482666666667	0.517088	0.688091666666667	0.651364333333333	1	1	0.5	0.75	0.8125
DNA.amplification..GO.0006277.	SD08722	FBgn0034641	CG10080	0.517977	0.512754333333333	0.510805333333333	0.592802666666667	1	1	0.4	0.75	0.7875
DNA.amplification..GO.0006277.	LD29228	FBgn0046258	CG12880	0.48789	0.564488666666667	0.661487333333333	0.652819333333333	1	1	0.5	0.75	0.8125
DNA.amplification..GO.0006277.	LD21659	FBgn0037943	CG14722	0.516450333333333	0.597385666666667	0.654854333333333	0.703760666666667	1	1	0.4	0.75	0.7875
DNA.amplification..GO.0006277.	LD30009	FBgn0032668	CG17681	0.538113	0.577271333333333	0.730465333333333	0.710678666666667	1	1	0.5	0.75	0.8125
DNA.amplification..GO.0006277.	LD35611	FBgn0033831	CG17050	0.576447666666667	0.651038666666667	0.785803666666667	0.769868666666667	1	1	1	1	1
DNA.amplification..GO.0006277.	LD30049	FBgn0026570	CG5704	0.343380666666667	0.498103	0.592234333333333	0.592676333333333	1	1	0.4	0.75	0.7875
DNA.amplification..GO.0006277.	LD47093	FBgn0053095	CG33095	0.409421666666667	0.495545	0.505308333333333	0.541064	1	1	0.4	0.6	0.75
DNA.amplification..GO.0006277.	LD31292	FBgn0037657	CG11990	0.446232666666667	0.552145666666667	0.558422666666667	0.666649666666667	1	1	0.4	0.75	0.7875
DNA.amplification..GO.0006277.	SD03208	FBgn0037250	CG1074	0.37455	0.514935333333333	0.575235	0.543221666666667	1	1	0.4	0.6	0.75
DNA.amplification..GO.0006277.	LD27607	FBgn0028331	CG2221	0.462247	0.555203666666667	0.576264333333333	0.690156	1	1	0.4	0.75	0.7875
DNA.amplification..GO.0006277.	LD28076	FBgn0027514	CG1024	0.526937666666667	0.652308333333333	0.755427666666667	0.762005666666667	1	1	0.5	1	0.875
DNA.amplification..GO.0006277.	LD35690	FBgn0038639	CG7705	0.525992666666667	0.590548333333333	0.621990666666667	0.729524666666667	1	1	0.4	0.75	0.7875
DNA.amplification..GO.0006277.	LD43863	FBgn0031895	CG4497	0.42646	0.513205333333333	0.604918	0.619960666666667	1	1	0.4	0.75	0.7875
DNA.amplification..GO.0006277.	LD40657	FBgn0032298	CG6724	0.582107	0.602110666666667	0.686177	0.703202	1	1	0.5	0.75	0.8125
DNA.amplification..GO.0006277.	LD30427	FBgn0010649	CG1952	0.474044333333333	0.554259	0.620039333333333	0.693959333333333	1	1	0.4	0.75	0.7875
DNA.amplification..GO.0006277.	LD27741	FBgn0033566	CG18004	0.554096333333333	0.625709666666667	0.762801	0.755268666666667	1	1	0.5	1	0.875
DNA.amplification..GO.0006277.	LD39680	FBgn0036686	CG7728	0.459750333333333	0.583811	0.681550333333333	0.71132	1	1	0.5	0.75	0.8125
DNA.amplification..GO.0006277.	LD46023	FBgn0032262	CG7384	0.652037333333333	0.604288666666667	0.83928	0.722344333333333	1	1	1	0.75	0.9375
DNA.amplification..GO.0006277.	SD03546	FBgn0032050	CG13096	0.525727	0.640864333333333	0.770479	0.745392666666667	1	1	1	1	1
DNA.amplification..GO.0006277.	LD44026	FBgn0032197	CG5694	0.557397666666667	0.612103333333333	0.652787	0.721306333333333	1	1	0.4	0.75	0.7875
DNA.amplification..GO.0006277.	LD22412	FBgn0035357	CG1244	0.416027	0.533275666666667	0.537555	0.669107333333333	1	1	0.4	0.75	0.7875
DNA.amplification..GO.0006277.	LD46618	FBgn0026060	CG4317	0.465371666666667	0.533827	0.459048666666667	0.614977333333333	1	1	0.4	0.75	0.7875
DNA.amplification..GO.0006277.	LD27873	FBgn0028471	CG5720	0.425985666666667	0.568775	0.672670333333333	0.719318	1	1	0.5	0.75	0.8125
DNA.amplification..GO.0006277.	LD28544	FBgn0034988	CG3362	0.419384333333333	0.576137	0.691689	0.697226333333333	1	1	0.5	0.75	0.8125
DNA.amplification..GO.0006277.	LD30287	FBgn0039602	CG1647	0.528509666666667	0.60506	0.682126333333333	0.736423666666667	1	1	0.5	1	0.875
DNA.amplification..GO.0006277.	LD46621	FBgn0040235	CG12135	0.501689333333333	0.571663	0.531146666666667	0.667145	1	1	0.4	0.75	0.7875
DNA.amplification..GO.0006277.	LD27487	FBgn0030186	CG2962	0.427968666666667	0.567738	0.688796333333333	0.649371333333333	1	1	0.5	0.75	0.8125
DNA.amplification..GO.0006277.	GH11110	FBgn0027548	CG2910	0.452778666666667	0.548104	0.703015333333333	0.713276333333333	1	1	0.5	0.75	0.8125
DNA.amplification..GO.0006277.	LD32040	FBgn0027949	CG10364	0.512212333333333	0.576095	0.696875	0.716469333333333	1	1	0.5	0.75	0.8125
DNA.amplification..GO.0006277.	LD22650	FBgn0030293	CG1737	0.455538	0.563557333333333	0.634933666666667	0.665409	1	1	0.4	0.75	0.7875
DNA.amplification..GO.0006277.	LD29015	FBgn0033000	CG14464	0.404583	0.550462333333333	0.771051333333333	0.672676666666667	1	1	1	0.75	0.9375
DNA.amplification..GO.0006277.	GH12023	FBgn0037439	CG10286	0.428424333333333	0.505008666666667	0.584643666666667	0.553297333333333	1	1	0.4	0.75	0.7875
DNA.amplification..GO.0006277.	LD45925	FBgn0023522	CG11596	0.562122666666667	0.613119666666667	0.792325666666667	0.749581	1	1	1	1	1
DNA.amplification..GO.0006277.	LD40380	FBgn0011785	CG31132	0.369124	0.535216	0.580599333333333	0.598210666666667	1	1	0.4	0.75	0.7875
DNA.amplification..GO.0006277.	LD29423	FBgn0026083	CG4857	0.434486	0.61136	0.759919333333333	0.6969	1	1	0.5	0.75	0.8125
DNA.amplification..GO.0006277.	LD29184	FBgn0038300	CG4203	0.474828666666667	0.528415333333333	0.697238666666667	0.641698	1	1	0.5	0.75	0.8125
DNA.amplification..GO.0006277.	LD47540	FBgn0033059	CG7845	0.573591333333333	0.609227666666667	0.661990666666667	0.714405	1	1	0.5	0.75	0.8125
DNA.amplification..GO.0006277.	SD05480	FBgn0032521	CG7110	0.444024333333333	0.503669666666667	0.505262666666667	0.636827666666667	1	1	0.4	0.75	0.7875
DNA.amplification..GO.0006277.	LD21844	FBgn0000228	CG14025	0.35794	0.510652666666667	0.607399333333333	0.667183333333333	1	1	0.4	0.75	0.7875
DNA.amplification..GO.0006277.	GH01229	FBgn0038585	CG7993	0.452446333333333	0.509782	0.485324666666667	0.609634666666667	1	1	0.4	0.75	0.7875
DNA.amplification..GO.0006277.	SD02518	FBgn0051697	CG31697	0.506255333333333	0.579439333333333	0.740895666666667	0.679757333333333	1	1	0.5	0.75	0.8125
DNA.amplification..GO.0006277.	LD37284	FBgn0031071	CG12701	0.395517333333333	0.562308666666667	0.605848	0.644203666666667	1	1	0.4	0.75	0.7875
DNA.amplification..GO.0006277.	LD33780	FBgn0043001	CG15736	0.442781666666667	0.567088333333333	0.692714333333333	0.675224666666667	1	1	0.5	0.75	0.8125
DNA.amplification..GO.0006277.	LD26813	FBgn0030122	CG16892	0.551497333333333	0.607124	0.793726	0.731985333333333	1	1	1	0.75	0.9375
DNA.amplification..GO.0006277.	LD30339	FBgn0030000	CG2260	0.558925333333333	0.603087666666667	0.706554666666667	0.727705333333333	1	1	0.5	0.75	0.8125
DNA.amplification..GO.0006277.	LD42046	FBgn0033185	CG1603	0.352961	0.520039666666667	0.514646	0.632948666666667	1	1	0.4	0.75	0.7875
DNA.amplification..GO.0006277.	LD28359	FBgn0030336	CG1578	0.555055	0.622462333333333	0.828350666666667	0.746992666666667	1	1	1	1	1
DNA.amplification..GO.0006277.	LD29853	FBgn0038364	CG4699	0.446199666666667	0.567253333333333	0.644745666666667	0.670988666666667	1	1	0.4	0.75	0.7875
DNA.amplification..GO.0006277.	LD22180	FBgn0026149	CG17252	0.497276	0.569460666666667	0.616239333333333	0.703844666666667	1	1	0.4	0.75	0.7875
DNA.amplification..GO.0006277.	LD30527	FBgn0031864	CG10805	0.412805666666667	0.505347333333333	0.560395666666667	0.626545333333333	1	1	0.4	0.75	0.7875
DNA.amplification..GO.0006277.	LD28447	FBgn0037282	CG14657	0.371964333333333	0.538019333333333	0.650443	0.628372	1	1	0.4	0.75	0.7875
DNA.amplification..GO.0006277.	LD26416	FBgn0038460	CG18622	0.527761666666667	0.59566	0.652632333333333	0.728844666666667	1	1	0.4	0.75	0.7875
DNA.amplification..GO.0006277.	LD30416	FBgn0032915	CG12050	0.342505	0.511143	0.66876	0.583714333333333	1	1	0.5	0.75	0.8125
DNA.amplification..GO.0006277.	LD44182	FBgn0052043	CG32043	0.394401	0.493968333333333	0.508413	0.583575	1	1	0.4	0.75	0.7875
DNA.amplification..GO.0006277.	SD09611	FBgn0051163	CG31163	0.524884333333333	0.605522	0.742366666666667	0.738383666666667	1	1	0.5	1	0.875
DNA.amplification..GO.0006277.	LD45195	FBgn0035370	CG1240	0.412606	0.508711	0.531181	0.621455333333333	1	1	0.4	0.75	0.7875
DNA.amplification..GO.0006277.	LD28182	FBgn0036686	CG7728	0.372312	0.538852	0.608793666666667	0.627013666666667	1	1	0.4	0.75	0.7875
DNA.amplification..GO.0006277.	LD39545	FBgn0035612	CG10625	0.547222333333333	0.614559333333333	0.721408666666667	0.724856	1	1	0.5	0.75	0.8125
DNA.amplification..GO.0006277.	LD42637	FBgn0030122	CG16892	0.496422	0.583739666666667	0.785128333333333	0.719657666666667	1	1	1	0.75	0.9375
DNA.amplification..GO.0006277.	LD29477	FBgn0051152	CG31152	0.435221666666667	0.530207333333333	0.635522	0.640310666666667	1	1	0.4	0.75	0.7875
DNA.amplification..GO.0006277.	LD47989	FBgn0037657	CG11990	0.489363	0.579788	0.620404666666667	0.700693	1	1	0.4	0.75	0.7875
DNA.amplification..GO.0006277.	LD34072	FBgn0004401	CG6143	0.494032	0.578764	0.641284666666667	0.719193666666667	1	1	0.4	0.75	0.7875
DNA.amplification..GO.0006277.	SD04935	FBgn0031078	CG11943	0.553813666666667	0.621810333333333	0.809474	0.757237	1	1	1	1	1
DNA.amplification..GO.0006277.	LD35981	FBgn0030959	CG6961	0.430391	0.49528	0.439513	0.596563666666667	1	1	0.4	0.75	0.7875
DNA.amplification..GO.0006277.	LD35413	FBgn0051211	CG31211	0.478380666666667	0.540275333333333	0.448952333333333	0.650888	1	1	0.4	0.75	0.7875
DNA.amplification..GO.0006277.	LD30285	FBgn0035205	CG2469	0.564795333333333	0.625513333333333	0.810108333333333	0.750749666666667	1	1	1	1	1
DNA.repair..GO.0006281.	LD27350	FBgn0046222	CG1109	0.568695	0.502668	0.524462333333333	0.522076333333333	0.666666666666667	1	0.666666666666667	0.75	0.770833333333333
DNA.repair..GO.0006281.	LD38742	FBgn0030874	CG6506	0.601468	0.451358666666667	0.479613	0.553742	1	1	0.666666666666667	0.75	0.854166666666667
DNA.repair..GO.0006281.	LD42637	FBgn0030122	CG16892	0.569803333333333	0.536038333333333	0.620358333333333	0.651934	0.666666666666667	1	0.666666666666667	0.75	0.770833333333333
DNA.packaging..GO.0006323.	LD38432	FBgn0024364	CG11417	0.446619	0.406625	0.465934666666667	0.563668666666667	1	1	0.5	0.5	0.75
DNA.packaging..GO.0006323.	LD26057	FBgn0038168	CG9591	0.435942	0.387013666666667	0.491783333333333	0.616062666666667	1	0.8	1	0.5	0.825
DNA.packaging..GO.0006323.	LD28076	FBgn0027514	CG1024	0.402913	0.35774	0.497552666666667	0.52248	0.714285714285714	0.8	1	0.5	0.753571428571429
DNA.packaging..GO.0006323.	LD40262	FBgn0050020	CG30020	0.479544	0.410483	0.45821	0.59222	1	1	0.5	0.5	0.75
DNA.packaging..GO.0006323.	LD38592	FBgn0037255	CG1078	0.464377333333333	0.422921	0.469174333333333	0.608723	1	1	0.5	0.5	0.75
DNA.packaging..GO.0006323.	LD42550	FBgn0046767	NA	0.452447666666667	0.415964	0.488648333333333	0.553261666666667	1	1	0.666666666666667	0.5	0.791666666666667
DNA.packaging..GO.0006323.	LD38375	FBgn0036686	CG7728	0.442753666666667	0.412881	0.479699	0.495759	1	1	0.666666666666667	0.4	0.766666666666667
establishment.and.or.maintenance.of.chromatin.architecture..GO.0006325.	LD46979	FBgn0037068	CG7663	0.367247	0.500081333333333	0.493051333333333	0.397538	0.545454545454545	1	0.6	0.857142857142857	0.75064935064935
establishment.and.or.maintenance.of.chromatin.architecture..GO.0006325.	LD38432	FBgn0024364	CG11417	0.417374	0.507147333333333	0.467697333333333	0.443956666666667	1	1	0.6	1	0.9
establishment.and.or.maintenance.of.chromatin.architecture..GO.0006325.	LD43003	FBgn0030301	CG1745	0.404666333333333	0.456166	0.437007333333333	0.435611666666667	1	0.5	0.6	1	0.775
establishment.and.or.maintenance.of.chromatin.architecture..GO.0006325.	LD27194	FBgn0036389	CG9028	0.38208	0.484352	0.461311666666667	0.438295	0.666666666666667	1	0.6	1	0.816666666666667
establishment.and.or.maintenance.of.chromatin.architecture..GO.0006325.	LD26057	FBgn0038168	CG9591	0.422983333333333	0.465300666666667	0.565235	0.461334666666667	1	0.5	0.6	1	0.775
establishment.and.or.maintenance.of.chromatin.architecture..GO.0006325.	LD28076	FBgn0027514	CG1024	0.399231333333333	0.480811333333333	0.481334333333333	0.435872666666667	0.666666666666667	1	0.6	1	0.816666666666667
establishment.and.or.maintenance.of.chromatin.architecture..GO.0006325.	SD03546	FBgn0032050	CG13096	0.385652666666667	0.50056	0.482834	0.402370333333333	0.666666666666667	1	0.6	0.857142857142857	0.78095238095238
establishment.and.or.maintenance.of.chromatin.architecture..GO.0006325.	LD38592	FBgn0037255	CG1078	0.437348	0.495565666666667	0.499916666666667	0.453436	1	1	0.6	1	0.9
establishment.and.or.maintenance.of.chromatin.architecture..GO.0006325.	LD29015	FBgn0033000	CG14464	0.371763333333333	0.539629666666667	0.481386666666667	0.392392666666667	0.545454545454545	1	0.6	0.857142857142857	0.75064935064935
establishment.and.or.maintenance.of.chromatin.architecture..GO.0006325.	LD42550	FBgn0046767	NA	0.399880333333333	0.554066666666667	0.530067333333333	0.433886666666667	1	1	0.6	1	0.9
establishment.and.or.maintenance.of.chromatin.architecture..GO.0006325.	LD29423	FBgn0026083	CG4857	0.407644666666667	0.531456333333333	0.499458333333333	0.44405	1	1	0.6	1	0.9
establishment.and.or.maintenance.of.chromatin.architecture..GO.0006325.	LD23562	FBgn0024364	CG11417	0.385447333333333	0.475969666666667	0.431282333333333	0.403476333333333	0.666666666666667	1	0.6	0.857142857142857	0.78095238095238
establishment.and.or.maintenance.of.chromatin.architecture..GO.0006325.	LD38375	FBgn0036686	CG7728	0.418422333333333	0.53763	0.492826	0.430639666666667	1	1	0.6	1	0.9
establishment.and.or.maintenance.of.chromatin.architecture..GO.0006325.	LD26813	FBgn0030122	CG16892	0.354317333333333	0.524786333333333	0.502019333333333	0.416667	0.545454545454545	1	0.6	0.857142857142857	0.75064935064935
establishment.and.or.maintenance.of.chromatin.architecture..GO.0006325.	LD28359	FBgn0030336	CG1578	0.360053666666667	0.546547	0.481153333333333	0.394646333333333	0.545454545454545	1	0.6	0.857142857142857	0.75064935064935
establishment.and.or.maintenance.of.chromatin.architecture..GO.0006325.	LD30416	FBgn0032915	CG12050	0.386972333333333	0.500362666666667	0.463475333333333	0.431409666666667	0.666666666666667	1	0.6	1	0.816666666666667
establishment.and.or.maintenance.of.chromatin.architecture..GO.0006325.	LD42637	FBgn0030122	CG16892	0.360744666666667	0.557632666666667	0.521736	0.393968333333333	0.545454545454545	1	0.6	0.857142857142857	0.75064935064935
establishment.and.or.maintenance.of.chromatin.architecture..GO.0006325.	LD37523	FBgn0010750	CG2503	0.366205333333333	0.475481333333333	0.447658666666667	0.407375666666667	0.545454545454545	1	0.6	0.857142857142857	0.75064935064935
establishment.and.or.maintenance.of.chromatin.architecture..GO.0006325.	SD04935	FBgn0031078	CG11943	0.358077	0.513968	0.48875	0.391451333333333	0.545454545454545	1	0.6	0.857142857142857	0.75064935064935
chromatin.assembly.or.disassembly..GO.0006333.	LD28359	FBgn0030336	CG1578	0.528868	0.445033666666667	0.549737	0.434454	0.5	1	1	0.636363636363636	0.784090909090909
transcription..GO.0006350.	LD29853	FBgn0038364	CG4699	0.492989333333333	0.554981	0.530796666666667	0.588659666666667	0.7	1	0.535714285714286	1	0.808928571428571
transcription..DNA.dependent..GO.0006351.	LD30288	FBgn0036196	CG11658	0.492930333333333	0.481752333333333	0.505452	0.608940333333333	0.666666666666667	0.583333333333333	1	0.8	0.7625
transcription..DNA.dependent..GO.0006351.	LD27582	FBgn0039488	CG6066	0.603433	0.551864	0.468726333333333	0.661031666666667	1	0.833333333333333	0.666666666666667	0.8	0.825
transcription..DNA.dependent..GO.0006351.	LD35611	FBgn0033831	CG17050	0.552607333333333	0.568247666666667	0.470374	0.640335	1	0.833333333333333	0.666666666666667	0.8	0.825
transcription.initiation..GO.0006352.	LD21554	FBgn0028708	CG11993	0.606421	0.455905666666667	0.526087666666667	0.508003333333333	0.375	1	0.666666666666667	1	0.760416666666667
transcription.initiation..GO.0006352.	LD47425	FBgn0043010	CG4643	0.526884666666667	0.429846	0.503087666666667	0.507810666666667	0.375	1	0.666666666666667	1	0.760416666666667
transcription.initiation..GO.0006352.	LD33778	FBgn0038551	CG7357	0.662477	0.486195666666667	0.521073666666667	0.516941666666667	0.375	1	0.666666666666667	1	0.760416666666667
RNA.elongation..GO.0006354.	LD28479	FBgn0030959	CG6961	0.436991333333333	0.550490666666667	0.578522	0.455841333333333	1	1	1	0.6	0.9
RNA.elongation..GO.0006354.	GH18623	FBgn0032600	CG17912	0.528054666666667	0.566203	0.586865333333333	0.584473	1	1	1	1	1
RNA.elongation..GO.0006354.	LD44757	FBgn0035021	CG4622	0.459242666666667	0.54254	0.604495666666667	0.506866666666667	1	0.666666666666667	1	0.6	0.816666666666667
RNA.elongation..GO.0006354.	LD26057	FBgn0038168	CG9591	0.393078333333333	0.479861666666667	0.56527	0.493480333333333	1	0.666666666666667	1	0.6	0.816666666666667
RNA.elongation..GO.0006354.	LD26050	FBgn0027499	CG12340	0.402193666666667	0.477036333333333	0.563794	0.459575666666667	1	0.666666666666667	1	0.6	0.816666666666667
RNA.elongation..GO.0006354.	LD27582	FBgn0039488	CG6066	0.440058	0.516484	0.568617666666667	0.512261	1	0.666666666666667	1	0.6	0.816666666666667
RNA.elongation..GO.0006354.	LD21659	FBgn0037943	CG14722	0.495981	0.541814666666667	0.579579666666667	0.568418666666667	1	0.666666666666667	1	0.6	0.816666666666667
RNA.elongation..GO.0006354.	LD35611	FBgn0033831	CG17050	0.46759	0.543858	0.604140666666667	0.537114666666667	1	0.666666666666667	1	0.6	0.816666666666667
RNA.elongation..GO.0006354.	LD28076	FBgn0027514	CG1024	0.444577333333333	0.535029333333333	0.595933666666667	0.519074	1	0.666666666666667	1	0.6	0.816666666666667
RNA.elongation..GO.0006354.	LD28429	FBgn0025388	CG12179	0.399683666666667	0.508332666666667	0.565245666666667	0.347989666666667	1	0.666666666666667	1	0.545454545454545	0.803030303030303
RNA.elongation..GO.0006354.	SD01770	FBgn0050020	CG30020	0.527277	0.539903333333333	0.590466	0.558113333333333	1	0.666666666666667	1	0.6	0.816666666666667
RNA.elongation..GO.0006354.	LD30427	FBgn0010649	CG1952	0.482807333333333	0.554132333333333	0.571764	0.532819333333333	1	1	1	0.6	0.9
RNA.elongation..GO.0006354.	LD22883	FBgn0034051	CG8295	0.512487	0.581941666666667	0.588519666666667	0.519486333333333	1	1	1	0.6	0.9
RNA.elongation..GO.0006354.	SD03546	FBgn0032050	CG13096	0.448242	0.52085	0.589487	0.520919333333333	1	0.666666666666667	1	0.6	0.816666666666667
RNA.elongation..GO.0006354.	LD40262	FBgn0050020	CG30020	0.424346666666667	0.483962	0.601689666666667	0.523042333333333	1	0.666666666666667	1	0.6	0.816666666666667
RNA.elongation..GO.0006354.	LD39252	FBgn0027567	CG8108	0.474253666666667	0.555645666666667	0.614177666666667	0.505385666666667	1	1	1	0.6	0.9
RNA.elongation..GO.0006354.	LD22412	FBgn0035357	CG1244	0.460946	0.515658	0.607655666666667	0.527060666666667	1	0.666666666666667	1	0.6	0.816666666666667
RNA.elongation..GO.0006354.	LD27873	FBgn0028471	CG5720	0.511977333333333	0.601162333333333	0.629410333333333	0.543375	1	1	1	0.6	0.9
RNA.elongation..GO.0006354.	LD28544	FBgn0034988	CG3362	0.447666333333333	0.562443	0.599826666666667	0.507047666666667	1	1	1	0.6	0.9
RNA.elongation..GO.0006354.	LD32040	FBgn0027949	CG10364	0.457797666666667	0.547916333333333	0.596404666666667	0.514104666666667	1	1	1	0.6	0.9
RNA.elongation..GO.0006354.	LD37360	FBgn0026085	CG4865	0.438696333333333	0.551756333333333	0.558453	0.474031333333333	1	1	0.5	0.6	0.775
RNA.elongation..GO.0006354.	LD29423	FBgn0026083	CG4857	0.409309666666667	0.515859666666667	0.580566	0.516307	1	0.666666666666667	1	0.6	0.816666666666667
RNA.elongation..GO.0006354.	LD21844	FBgn0000228	CG14025	0.478189333333333	0.594721	0.616494	0.53938	1	1	1	0.6	0.9
RNA.elongation..GO.0006354.	LD28447	FBgn0037282	CG14657	0.413284666666667	0.506148	0.588032	0.471048333333333	1	0.666666666666667	1	0.6	0.816666666666667
RNA.elongation..GO.0006354.	LD26416	FBgn0038460	CG18622	0.463678666666667	0.516888333333333	0.572673666666667	0.519724333333333	1	0.666666666666667	1	0.6	0.816666666666667
RNA.elongation..GO.0006354.	LD29969	FBgn0037171	CG14459	0.443659666666667	0.544757666666667	0.568460666666667	0.440827	1	1	1	0.6	0.9
RNA.elongation..GO.0006354.	LD34072	FBgn0004401	CG6143	0.467337	0.496822	0.589096666666667	0.516481333333333	1	0.666666666666667	1	0.6	0.816666666666667
regulation.of.transcription..DNA.dependent..GO.0006355.	LD26477	FBgn0039733	CG11504	0.557708	0.534655	0.555648333333333	0.480116333333333	1	0.75	1	0.555555555555556	0.826388888888889
regulation.of.transcription..DNA.dependent..GO.0006355.	LD30288	FBgn0036196	CG11658	0.51391	0.425209	0.549978333333333	0.437485	1	0.636363636363636	1	0.555555555555556	0.797979797979798
regulation.of.transcription..DNA.dependent..GO.0006355.	LD27582	FBgn0039488	CG6066	0.554079666666667	0.571781333333333	0.605376	0.537260333333333	1	1	1	1	1
regulation.of.transcription..DNA.dependent..GO.0006355.	LD35611	FBgn0033831	CG17050	0.608680333333333	0.587996	0.601831	0.547918333333333	1	1	1	1	1
regulation.of.transcription..DNA.dependent..GO.0006355.	LD28076	FBgn0027514	CG1024	0.552325666666667	0.484482333333333	0.484104666666667	0.476365	1	0.75	1	0.555555555555556	0.826388888888889
regulation.of.transcription..DNA.dependent..GO.0006355.	LD29853	FBgn0038364	CG4699	0.547567333333333	0.484859333333333	0.560424	0.451706666666667	1	0.75	1	0.555555555555556	0.826388888888889
regulation.of.transcription.from.RNA.polymerase.II.promoter..GO.0006357.	LD44187	FBgn0038472	CG3995	0.513563	0.453683	0.453895	0.485349666666667	1	0.6	0.5	1	0.775
regulation.of.transcription.from.RNA.polymerase.II.promoter..GO.0006357.	LD30288	FBgn0036196	CG11658	0.567155333333333	0.558799	0.522969666666667	0.577811	1	1	0.5	1	0.875
regulation.of.transcription.from.RNA.polymerase.II.promoter..GO.0006357.	LD27582	FBgn0039488	CG6066	0.543345	0.523600666666667	0.605867333333333	0.506486666666667	1	1	0.5	1	0.875
regulation.of.transcription.from.RNA.polymerase.II.promoter..GO.0006357.	GH18574	FBgn0035276	CG12022	0.512716666666667	0.468585666666667	0.584637333333333	0.477839	1	0.75	0.5	1	0.8125
regulation.of.transcription.from.RNA.polymerase.II.promoter..GO.0006357.	LD35611	FBgn0033831	CG17050	0.507099666666667	0.502271	0.572918333333333	0.511174	1	1	0.5	1	0.875
regulation.of.transcription.from.RNA.polymerase.II.promoter..GO.0006357.	LD44736	FBgn0033897	CG8233	0.51272	0.458636333333333	0.403848	0.465543333333333	1	0.75	0.431372549019608	0.833333333333333	0.753676470588235
regulation.of.transcription.from.RNA.polymerase.II.promoter..GO.0006357.	LD35690	FBgn0038639	CG7705	0.465416	0.457634333333333	0.446085666666667	0.473663666666667	0.75	0.75	0.5	1	0.75
regulation.of.transcription.from.RNA.polymerase.II.promoter..GO.0006357.	SD01770	FBgn0050020	CG30020	0.498619	0.468602333333333	0.542031	0.495622333333333	1	0.75	0.5	1	0.8125
regulation.of.transcription.from.RNA.polymerase.II.promoter..GO.0006357.	LD44026	FBgn0032197	CG5694	0.576961	0.508143666666667	0.535458	0.492944333333333	1	1	0.5	1	0.875
regulation.of.transcription.from.RNA.polymerase.II.promoter..GO.0006357.	LD22412	FBgn0035357	CG1244	0.491537	0.500810333333333	0.544108333333333	0.457721666666667	0.888888888888889	1	0.5	0.833333333333333	0.805555555555556
regulation.of.transcription.from.RNA.polymerase.II.promoter..GO.0006357.	SD05480	FBgn0032521	CG7110	0.547389	0.479524333333333	0.520494	0.497905666666667	1	1	0.5	1	0.875
regulation.of.transcription.from.RNA.polymerase.II.promoter..GO.0006357.	SD07269	FBgn0032920	CG9252	0.466204333333333	0.497978	0.511866333333333	0.443314333333333	0.8	1	0.5	0.833333333333333	0.783333333333333
regulation.of.transcription.from.RNA.polymerase.II.promoter..GO.0006357.	LD29853	FBgn0038364	CG4699	0.543849	0.555509333333333	0.571702666666667	0.510453333333333	1	1	0.5	1	0.875
regulation.of.transcription.from.RNA.polymerase.II.promoter..GO.0006357.	LD22180	FBgn0026149	CG17252	0.524263666666667	0.519882666666667	0.560217333333333	0.480951333333333	1	1	0.5	1	0.875
regulation.of.transcription.from.RNA.polymerase.II.promoter..GO.0006357.	LD26416	FBgn0038460	CG18622	0.528192333333333	0.519593666666667	0.544594666666667	0.521903	1	1	0.5	1	0.875
regulation.of.transcription.from.RNA.polymerase.II.promoter..GO.0006357.	LD36501	FBgn0030854	CG8289	0.478748	0.518121333333333	0.589098	0.476094333333333	0.8	1	0.5	1	0.825
transcription.from.RNA.polymerase.II.promoter..GO.0006366.	LD26477	FBgn0039733	CG11504	0.451510333333333	0.486451666666667	0.541401666666667	0.468314333333333	0.571428571428571	0.857142857142857	0.625	1	0.763392857142857
transcription.from.RNA.polymerase.II.promoter..GO.0006366.	LD27810	FBgn0032600	CG17912	0.492897666666667	0.514333666666667	0.552717	0.460894	0.75	0.857142857142857	0.625	1	0.808035714285714
transcription.from.RNA.polymerase.II.promoter..GO.0006366.	LD30288	FBgn0036196	CG11658	0.465184666666667	0.535113666666667	0.563013666666667	0.463585	0.571428571428571	0.857142857142857	0.625	1	0.763392857142857
transcription.from.RNA.polymerase.II.promoter..GO.0006366.	LD27582	FBgn0039488	CG6066	0.570229	0.591939333333333	0.654693	0.553411333333333	1	0.857142857142857	0.625	1	0.870535714285714
transcription.from.RNA.polymerase.II.promoter..GO.0006366.	LD35611	FBgn0033831	CG17050	0.548399666666667	0.611185	0.637104333333333	0.491908	1	0.857142857142857	0.625	1	0.870535714285714
transcription.from.RNA.polymerase.II.promoter..GO.0006366.	LD44026	FBgn0032197	CG5694	0.503229	0.559482	0.571498666666667	0.502979333333333	0.75	0.857142857142857	0.625	1	0.808035714285714
transcription.from.RNA.polymerase.II.promoter..GO.0006366.	LD29853	FBgn0038364	CG4699	0.462658	0.512933333333333	0.551746333333333	0.455482	0.571428571428571	0.857142857142857	0.625	1	0.763392857142857
transcription.from.RNA.polymerase.II.promoter..GO.0006366.	LD22180	FBgn0026149	CG17252	0.461416333333333	0.559653666666667	0.600377333333333	0.479167	0.571428571428571	0.857142857142857	0.625	1	0.763392857142857
transcription.from.RNA.polymerase.II.promoter..GO.0006366.	LD26416	FBgn0038460	CG18622	0.508886333333333	0.537616666666667	0.641689333333333	0.479197666666667	0.75	0.857142857142857	0.625	1	0.808035714285714
transcription.initiation.from.RNA.polymerase.II.promoter..GO.0006367.	LD21554	FBgn0028708	CG11993	0.435651333333333	0.471196666666667	0.550942	0.438583666666667	1	0.545454545454545	1	0.75	0.823863636363636
transcription.initiation.from.RNA.polymerase.II.promoter..GO.0006367.	LD34009	FBgn0032378	CG14939	0.45127	0.456695666666667	0.593343333333333	0.457448	1	0.545454545454545	1	0.75	0.823863636363636
transcription.initiation.from.RNA.polymerase.II.promoter..GO.0006367.	LD28210	FBgn0039554	CG5003	0.458653666666667	0.457953666666667	0.563213	0.460611333333333	1	0.545454545454545	1	0.75	0.823863636363636
transcription.initiation.from.RNA.polymerase.II.promoter..GO.0006367.	LD44521	FBgn0035318	CG9018	0.485605666666667	0.52362	0.546380666666667	0.468199333333333	1	0.545454545454545	1	0.75	0.823863636363636
transcription.initiation.from.RNA.polymerase.II.promoter..GO.0006367.	LD33778	FBgn0038551	CG7357	0.444222333333333	0.485406333333333	0.602176	0.456026333333333	1	0.545454545454545	1	0.75	0.823863636363636
transcription.initiation.from.RNA.polymerase.II.promoter..GO.0006367.	LD30482	FBgn0029941	CG1677	0.399973	0.480705666666667	0.537139	0.406244666666667	1	0.545454545454545	1	0.75	0.823863636363636
transcription.initiation.from.RNA.polymerase.II.promoter..GO.0006367.	LD32040	FBgn0027949	CG10364	0.399215	0.464793666666667	0.541957	0.454614333333333	1	0.545454545454545	1	0.75	0.823863636363636
transcription.initiation.from.RNA.polymerase.II.promoter..GO.0006367.	SD02148	FBgn0028343	CG8465	0.399735333333333	0.402821666666667	0.532417	0.421195666666667	1	0.545454545454545	1	0.75	0.823863636363636
transcription.initiation.from.RNA.polymerase.II.promoter..GO.0006367.	LD46895	FBgn0027866	CG9776	0.410360666666667	0.435794666666667	0.558780666666667	0.422056666666667	1	0.545454545454545	1	0.75	0.823863636363636
transcription.initiation.from.RNA.polymerase.II.promoter..GO.0006367.	LD22180	FBgn0026149	CG17252	0.422774666666667	0.503543666666667	0.588462	0.457336666666667	1	0.545454545454545	1	0.75	0.823863636363636
transcription.initiation.from.RNA.polymerase.II.promoter..GO.0006367.	LD26416	FBgn0038460	CG18622	0.410058	0.510534666666667	0.536027333333333	0.467192	1	0.545454545454545	1	0.75	0.823863636363636
RNA.elongation.from.RNA.polymerase.II.promoter..GO.0006368.	GH18623	FBgn0032600	CG17912	0.473789333333333	0.450108666666667	0.470837333333333	0.483618333333333	1	0.666666666666667	0.4	1	0.766666666666667
RNA.elongation.from.RNA.polymerase.II.promoter..GO.0006368.	LD44757	FBgn0035021	CG4622	0.435227666666667	0.448967	0.455644333333333	0.513767	1	0.666666666666667	0.4	1	0.766666666666667
RNA.elongation.from.RNA.polymerase.II.promoter..GO.0006368.	GH07921	FBgn0027567	CG8108	0.434256	0.409359666666667	0.444685	0.439671666666667	1	0.666666666666667	0.4	1	0.766666666666667
RNA.elongation.from.RNA.polymerase.II.promoter..GO.0006368.	LD27810	FBgn0032600	CG17912	0.455720666666667	0.435885666666667	0.443007333333333	0.451834333333333	1	0.666666666666667	0.4	1	0.766666666666667
RNA.elongation.from.RNA.polymerase.II.promoter..GO.0006368.	LD44521	FBgn0035318	CG9018	0.426131333333333	0.411288666666667	0.379497333333333	0.450717	1	0.666666666666667	0.4	1	0.766666666666667
RNA.elongation.from.RNA.polymerase.II.promoter..GO.0006368.	LD27582	FBgn0039488	CG6066	0.431269666666667	0.425227333333333	0.437847666666667	0.440068	1	0.666666666666667	0.4	1	0.766666666666667
RNA.elongation.from.RNA.polymerase.II.promoter..GO.0006368.	LD21659	FBgn0037943	CG14722	0.446501	0.443786	0.450557	0.446719666666667	1	0.666666666666667	0.4	1	0.766666666666667
RNA.elongation.from.RNA.polymerase.II.promoter..GO.0006368.	LD35611	FBgn0033831	CG17050	0.468373333333333	0.436515333333333	0.476098333333333	0.474211	1	0.666666666666667	0.4	1	0.766666666666667
RNA.elongation.from.RNA.polymerase.II.promoter..GO.0006368.	LD31292	FBgn0037657	CG11990	0.435088	0.440807	0.457380333333333	0.483487666666667	1	0.666666666666667	0.4	1	0.766666666666667
RNA.elongation.from.RNA.polymerase.II.promoter..GO.0006368.	LD30482	FBgn0029941	CG1677	0.428249	0.428530666666667	0.414613666666667	0.457849333333333	1	0.666666666666667	0.4	1	0.766666666666667
RNA.elongation.from.RNA.polymerase.II.promoter..GO.0006368.	LD27607	FBgn0028331	CG2221	0.426626	0.409714666666667	0.427397	0.473148333333333	1	0.666666666666667	0.4	1	0.766666666666667
RNA.elongation.from.RNA.polymerase.II.promoter..GO.0006368.	SD01770	FBgn0050020	CG30020	0.471093666666667	0.443158333333333	0.491579666666667	0.507669666666667	1	0.666666666666667	0.4	1	0.766666666666667
RNA.elongation.from.RNA.polymerase.II.promoter..GO.0006368.	LD44026	FBgn0032197	CG5694	0.441772	0.417885333333333	0.420344333333333	0.456323	1	0.666666666666667	0.4	1	0.766666666666667
RNA.elongation.from.RNA.polymerase.II.promoter..GO.0006368.	LD39252	FBgn0027567	CG8108	0.430525333333333	0.424330333333333	0.469753333333333	0.463782666666667	1	0.666666666666667	0.4	1	0.766666666666667
RNA.elongation.from.RNA.polymerase.II.promoter..GO.0006368.	LD22412	FBgn0035357	CG1244	0.473981	0.453666666666667	0.497221333333333	0.530362666666667	1	0.666666666666667	0.4	1	0.766666666666667
RNA.elongation.from.RNA.polymerase.II.promoter..GO.0006368.	LD27873	FBgn0028471	CG5720	0.435880333333333	0.403932	0.432835	0.457201666666667	1	0.666666666666667	0.4	1	0.766666666666667
RNA.elongation.from.RNA.polymerase.II.promoter..GO.0006368.	LD46621	FBgn0040235	CG12135	0.429901333333333	0.405454333333333	0.422274	0.4522	1	0.666666666666667	0.4	1	0.766666666666667
RNA.elongation.from.RNA.polymerase.II.promoter..GO.0006368.	LD22650	FBgn0030293	CG1737	0.429263	0.416277	0.398418666666667	0.465539333333333	1	0.666666666666667	0.4	1	0.766666666666667
RNA.elongation.from.RNA.polymerase.II.promoter..GO.0006368.	LD26416	FBgn0038460	CG18622	0.475297666666667	0.457212333333333	0.478393666666667	0.509300666666667	1	0.666666666666667	0.4	1	0.766666666666667
RNA.elongation.from.RNA.polymerase.II.promoter..GO.0006368.	LD34072	FBgn0004401	CG6143	0.448510333333333	0.440755	0.473925333333333	0.507122333333333	1	0.666666666666667	0.4	1	0.766666666666667
RNA.processing..GO.0006396.	LD29822	FBgn0031764	CG9107	0.543638	0.647663666666667	0.609731333333333	0.553511666666667	1	0.545454545454545	1	1	0.886363636363636
RNA.processing..GO.0006396.	LD44521	FBgn0035318	CG9018	0.521784666666667	0.645276666666667	0.660237	0.569702	0.8	0.545454545454545	1	1	0.836363636363636
RNA.processing..GO.0006396.	LD35690	FBgn0038639	CG7705	0.477740666666667	0.594767	0.564221	0.490315	0.8	0.545454545454545	0.666666666666667	1	0.753030303030303
RNA.processing..GO.0006396.	LD28680	FBgn0051898	CG31898	0.465375666666667	0.481859333333333	0.588581	0.541639	0.625	0.545454545454545	1	1	0.792613636363636
RNA.processing..GO.0006396.	LD29542	FBgn0031991	CG8506	0.484084666666667	0.587703666666667	0.634885	0.500785	0.8	0.545454545454545	1	1	0.836363636363636
RNA.processing..GO.0006396.	LD26416	FBgn0038460	CG18622	0.477594333333333	0.594254	0.562055333333333	0.507661666666667	0.8	0.545454545454545	0.666666666666667	1	0.753030303030303
RNA.processing..GO.0006396.	LD34072	FBgn0004401	CG6143	0.506373666666667	0.586139666666667	0.597212	0.523263666666667	0.8	0.545454545454545	1	1	0.836363636363636
mRNA.processing..GO.0006397.	LD26128	FBgn0027499	CG12340	0.54667	0.525906333333333	0.527569666666667	0.487690666666667	0.733333333333333	0.692307692307692	1	0.666666666666667	0.773076923076923
mRNA.processing..GO.0006397.	GH18623	FBgn0032600	CG17912	0.507824666666667	0.608319	0.529873333333333	0.511439333333333	0.733333333333333	0.75	1	0.666666666666667	0.7875
mRNA.processing..GO.0006397.	LD30246	FBgn0031018	CG12200	0.485879666666667	0.491437333333333	0.545430333333333	0.452708666666667	0.733333333333333	0.666666666666667	1	0.666666666666667	0.766666666666667
mRNA.processing..GO.0006397.	GH11495	FBgn0037701	CG9373	0.571168	0.628095333333333	0.558570333333333	0.540248	0.733333333333333	1	1	1	0.933333333333333
mRNA.processing..GO.0006397.	LD46310	FBgn0039654	CG14514	0.441447	0.417606	0.496918333333333	0.531443666666667	0.705882352941177	0.55	0.888888888888889	1	0.786192810457516
mRNA.processing..GO.0006397.	SD02313	FBgn0035703	CG8270	0.590650333333333	0.568865666666667	0.525792	0.467985	0.733333333333333	0.692307692307692	1	0.666666666666667	0.773076923076923
mRNA.processing..GO.0006397.	LD28755	FBgn0030504	CG2691	0.502125333333333	0.514468333333333	0.506652666666667	0.523446333333333	0.733333333333333	0.692307692307692	0.888888888888889	1	0.828632478632479
mRNA.processing..GO.0006397.	LD34009	FBgn0032378	CG14939	0.564944666666667	0.605808666666667	0.592663333333333	0.582127666666667	0.733333333333333	0.75	1	1	0.870833333333333
mRNA.processing..GO.0006397.	LD29352	FBgn0030625	CG5877	0.512053666666667	0.615542	0.477571666666667	0.502029	0.733333333333333	0.857142857142857	0.888888888888889	0.666666666666667	0.786507936507936
mRNA.processing..GO.0006397.	LD35676	FBgn0032321	CG4621	0.483607333333333	0.528020333333333	0.463771	0.526846666666667	0.733333333333333	0.692307692307692	0.888888888888889	1	0.828632478632479
mRNA.processing..GO.0006397.	LD28210	FBgn0039554	CG5003	0.596188666666667	0.546147666666667	0.565142333333333	0.543583	1	0.692307692307692	1	1	0.923076923076923
mRNA.processing..GO.0006397.	LD29822	FBgn0031764	CG9107	0.615010666666667	0.599081333333333	0.59993	0.611800333333333	1	0.75	1	1	0.9375
mRNA.processing..GO.0006397.	LD27810	FBgn0032600	CG17912	0.498320333333333	0.591403666666667	0.521112666666667	0.494520333333333	0.733333333333333	0.75	1	0.666666666666667	0.7875
mRNA.processing..GO.0006397.	LD27375	FBgn0035370	CG1240	0.612150666666667	0.635096666666667	0.636832666666667	0.620757333333333	1	1	1	1	1
mRNA.processing..GO.0006397.	LD33101	FBgn0028506	CG4455	0.566218666666667	0.600498	0.544261666666667	0.535246	0.733333333333333	0.75	1	1	0.870833333333333
mRNA.processing..GO.0006397.	LD44521	FBgn0035318	CG9018	0.608564666666667	0.638373666666667	0.610817666666667	0.574131	1	1	1	1	1
mRNA.processing..GO.0006397.	LD33778	FBgn0038551	CG7357	0.435241	0.459912333333333	0.466414	0.531215	0.705882352941177	0.588235294117647	0.888888888888889	1	0.795751633986928
mRNA.processing..GO.0006397.	LD21659	FBgn0037943	CG14722	0.482132	0.611412333333333	0.480043333333333	0.48642	0.733333333333333	0.857142857142857	0.888888888888889	0.666666666666667	0.786507936507936
mRNA.processing..GO.0006397.	LD31292	FBgn0037657	CG11990	0.501414333333333	0.575795333333333	0.537359333333333	0.560751333333333	0.733333333333333	0.692307692307692	1	1	0.856410256410256
mRNA.processing..GO.0006397.	LD30482	FBgn0029941	CG1677	0.566916333333333	0.584469333333333	0.533176	0.544367666666667	0.733333333333333	0.75	1	1	0.870833333333333
mRNA.processing..GO.0006397.	LD35690	FBgn0038639	CG7705	0.476331	0.531740333333333	0.489248333333333	0.516053333333333	0.733333333333333	0.692307692307692	0.888888888888889	0.75	0.766132478632479
mRNA.processing..GO.0006397.	SD01770	FBgn0050020	CG30020	0.547329	0.655361333333333	0.540419666666667	0.541359666666667	0.733333333333333	1	1	1	0.933333333333333
mRNA.processing..GO.0006397.	LD40657	FBgn0032298	CG6724	0.574458	0.603497666666667	0.573111333333333	0.570180666666667	0.733333333333333	0.75	1	1	0.870833333333333
mRNA.processing..GO.0006397.	LD39814	FBgn0029738	CG4068	0.557619333333333	0.602727	0.532462333333333	0.533758666666667	0.733333333333333	0.75	1	1	0.870833333333333
mRNA.processing..GO.0006397.	LD29726	FBgn0034310	CG5733	0.500572666666667	0.512861333333333	0.546634666666667	0.468391666666667	0.733333333333333	0.692307692307692	1	0.666666666666667	0.773076923076923
mRNA.processing..GO.0006397.	SD03546	FBgn0032050	CG13096	0.548517666666667	0.558847	0.533221666666667	0.520776	0.733333333333333	0.692307692307692	1	1	0.856410256410256
mRNA.processing..GO.0006397.	LD38592	FBgn0037255	CG1078	0.539028666666667	0.493136333333333	0.502571666666667	0.547999333333333	0.733333333333333	0.666666666666667	0.888888888888889	1	0.822222222222222
mRNA.processing..GO.0006397.	LD28680	FBgn0051898	CG31898	0.601906333333333	0.615579666666667	0.529824666666667	0.465549	1	0.857142857142857	1	0.666666666666667	0.880952380952381
mRNA.processing..GO.0006397.	LD22412	FBgn0035357	CG1244	0.591190333333333	0.623887	0.555963	0.586081	0.733333333333333	1	1	1	0.933333333333333
mRNA.processing..GO.0006397.	LD26817	FBgn0082598	CG8580	0.436788666666667	0.45739	0.500714	0.527196666666667	0.705882352941177	0.588235294117647	0.888888888888889	1	0.795751633986928
mRNA.processing..GO.0006397.	LD46621	FBgn0040235	CG12135	0.519245333333333	0.614967	0.489756333333333	0.485278333333333	0.733333333333333	0.857142857142857	0.888888888888889	0.666666666666667	0.786507936507936
mRNA.processing..GO.0006397.	LD32040	FBgn0027949	CG10364	0.462736666666667	0.544172333333333	0.531598	0.528115666666667	0.733333333333333	0.692307692307692	1	1	0.856410256410256
mRNA.processing..GO.0006397.	LD27847	FBgn0036800	CG6897	0.665734666666667	0.585239333333333	0.571719	0.54953	1	0.75	1	1	0.9375
mRNA.processing..GO.0006397.	LD43036	FBgn0035205	CG2469	0.580755666666667	0.552453333333333	0.541364666666667	0.539673666666667	0.733333333333333	0.692307692307692	1	1	0.856410256410256
mRNA.processing..GO.0006397.	LD38322	FBgn0034504	CG8929	0.537336	0.598921	0.503233	0.502743333333333	0.733333333333333	0.75	0.888888888888889	0.666666666666667	0.759722222222222
mRNA.processing..GO.0006397.	LD29542	FBgn0031991	CG8506	0.713099333333333	0.678872666666667	0.662863666666667	0.618024666666667	1	1	1	1	1
mRNA.processing..GO.0006397.	LD46895	FBgn0027866	CG9776	0.479708	0.549386666666667	0.485883333333333	0.540574	0.733333333333333	0.692307692307692	0.888888888888889	1	0.828632478632479
mRNA.processing..GO.0006397.	LD30257	FBgn0030034	CG10555	0.560567666666667	0.548066333333333	0.562281666666667	0.436009666666667	0.733333333333333	0.692307692307692	1	0.666666666666667	0.773076923076923
mRNA.processing..GO.0006397.	GH02295	FBgn0037504	CG1142	0.457055666666667	0.440142666666667	0.476211	0.528376666666667	0.733333333333333	0.578947368421053	0.888888888888889	1	0.800292397660819
mRNA.processing..GO.0006397.	LD44526	FBgn0028383	CG32386	0.644244666666667	0.595565	0.601763666666667	0.585549666666667	1	0.75	1	1	0.9375
mRNA.processing..GO.0006397.	LD22180	FBgn0026149	CG17252	0.494552333333333	0.546611333333333	0.543734	0.534035	0.733333333333333	0.692307692307692	1	1	0.856410256410256
mRNA.processing..GO.0006397.	GH07228	FBgn0035205	CG2469	0.556722666666667	0.533464333333333	0.521244333333333	0.472196	0.733333333333333	0.692307692307692	1	0.666666666666667	0.773076923076923
mRNA.processing..GO.0006397.	LD26416	FBgn0038460	CG18622	0.612284666666667	0.659249333333333	0.612885	0.584624333333333	1	1	1	1	1
mRNA.processing..GO.0006397.	LD36923	FBgn0028506	CG4455	0.535578666666667	0.568398333333333	0.497416333333333	0.531679666666667	0.733333333333333	0.692307692307692	0.888888888888889	1	0.828632478632479
mRNA.processing..GO.0006397.	LD28566	FBgn0014092	CG4278	0.580884333333333	0.597759333333333	0.511358666666667	0.456657666666667	0.733333333333333	0.75	0.888888888888889	0.666666666666667	0.759722222222222
mRNA.processing..GO.0006397.	LD45195	FBgn0035370	CG1240	0.624866	0.619655666666667	0.632241666666667	0.599800666666667	1	1	1	1	1
mRNA.processing..GO.0006397.	LD34072	FBgn0004401	CG6143	0.668664	0.694022	0.658786333333333	0.621108	1	1	1	1	1
mRNA.processing..GO.0006397.	LD29554	FBgn0032717	CG10600	0.673789666666667	0.610081333333333	0.592923666666667	0.557270333333333	1	0.857142857142857	1	1	0.964285714285714
protein.biosynthesis..GO.0006412.	GH12267	FBgn0039089	CG10152	0.504751	0.494439666666667	0.559549	0.590024	0.666666666666667	1	1	1	0.916666666666667
protein.biosynthesis..GO.0006412.	GH23254	FBgn0035914	CG6282	0.490524333333333	0.485667666666667	0.533262666666667	0.561784333333333	0.666666666666667	1	1	1	0.916666666666667
protein.biosynthesis..GO.0006412.	GH22072	FBgn0030388	CG11245	0.460296666666667	0.452246666666667	0.472709333333333	0.554917333333333	0.666666666666667	0.75	0.619047619047619	1	0.758928571428571
translational.initiation..GO.0006413.	LD30246	FBgn0031018	CG12200	0.525157333333333	0.567459	0.570309666666667	0.603567666666667	0.714285714285714	1	1	1	0.928571428571429
translational.initiation..GO.0006413.	LD26294	FBgn0035517	CG1265	0.503832	0.515390333333333	0.562977666666667	0.572385333333333	0.714285714285714	0.75	1	1	0.866071428571429
translational.initiation..GO.0006413.	LD29726	FBgn0034310	CG5733	0.483996	0.560413333333333	0.527660333333333	0.570256333333333	0.714285714285714	1	1	0.5	0.803571428571429
translational.initiation..GO.0006413.	GH12267	FBgn0039089	CG10152	0.543274	0.541932666666667	0.622967666666667	0.601644	0.714285714285714	0.75	1	1	0.866071428571429
protein.folding..GO.0006457.	LD30683	FBgn0032214	CG4968	0.399132333333333	0.408081	0.616857666666667	0.445076666666667	1	0.533333333333333	0.5	1	0.758333333333333
protein.folding..GO.0006457.	LD43294	FBgn0037470	CG1091	0.423150666666667	0.427110333333333	0.645827	0.453039333333333	1	0.533333333333333	0.5	1	0.758333333333333
protein.folding..GO.0006457.	LD44733	FBgn0034345	CG5174	0.401467666666667	0.412789	0.608077	0.452561333333333	1	0.533333333333333	0.5	1	0.758333333333333
protein.complex.assembly..GO.0006461.	LD29040	FBgn0030266	CG11122	0.350518333333333	0.390059666666667	0.321513	0.380951666666667	0.5	1	0.666666666666667	1	0.791666666666667
protein.complex.assembly..GO.0006461.	LD42227	FBgn0023522	CG11596	0.380096666666667	0.362394333333333	0.332922333333333	0.420226333333333	0.5	0.5	1	1	0.75
protein.complex.assembly..GO.0006461.	LD38710	FBgn0032154	CG5924	0.365490333333333	0.398938	0.346534333333333	0.421687666666667	0.5	1	1	1	0.875
protein.complex.assembly..GO.0006461.	LD27528	FBgn0038410	CG12785	0.349537333333333	0.366856333333333	0.330057666666667	0.380126333333333	0.5	0.5	1	1	0.75
protein.complex.assembly..GO.0006461.	LD21924	FBgn0036886	CG9300	0.348867333333333	0.393583333333333	0.324753	0.389692	0.5	1	0.8	1	0.825
protein.complex.assembly..GO.0006461.	LD35854	FBgn0034933	CG3735	0.353967	0.37633	0.339571333333333	0.383560666666667	0.5	1	1	1	0.875
protein.complex.assembly..GO.0006461.	SD03445	FBgn0028954	CG3287	0.364267333333333	0.420419666666667	0.332035	0.388283333333333	0.5	1	1	1	0.875
protein.complex.assembly..GO.0006461.	LD27350	FBgn0046222	CG1109	0.401417666666667	0.358075	0.378086666666667	0.445058333333333	0.5	0.5	1	1	0.75
protein.complex.assembly..GO.0006461.	LD29352	FBgn0030625	CG5877	0.348602666666667	0.400300333333333	0.3437	0.396129	0.5	1	1	1	0.875
protein.complex.assembly..GO.0006461.	LD46979	FBgn0037068	CG7663	0.38658	0.386805666666667	0.347007	0.416555333333333	0.5	1	1	1	0.875
protein.complex.assembly..GO.0006461.	LD44305	FBgn0037624	CG8223	0.344369	0.352365333333333	0.345882333333333	0.381881333333333	0.5	0.5	1	1	0.75
protein.complex.assembly..GO.0006461.	LD40802	FBgn0024366	CG11409	0.347101333333333	0.353369	0.331793	0.370426333333333	0.5	0.5	1	1	0.75
protein.complex.assembly..GO.0006461.	LD46946	FBgn0030504	CG2691	0.357649333333333	0.380652666666667	0.355315333333333	0.381953333333333	0.5	1	1	1	0.875
protein.complex.assembly..GO.0006461.	LD27582	FBgn0039488	CG6066	0.366642333333333	0.365091	0.368337666666667	0.415652333333333	0.5	0.5	1	1	0.75
protein.complex.assembly..GO.0006461.	LD45917	FBgn0036330	CG11263	0.354825333333333	0.384768	0.329964666666667	0.413082333333333	0.5	1	1	1	0.875
protein.complex.assembly..GO.0006461.	LD35611	FBgn0033831	CG17050	0.371974	0.395575	0.368303666666667	0.428753333333333	0.5	1	1	1	0.875
protein.complex.assembly..GO.0006461.	LD26655	FBgn0039711	CG7824	0.382569666666667	0.373810666666667	0.374078	0.405930666666667	0.5	0.5	1	1	0.75
protein.complex.assembly..GO.0006461.	LD28076	FBgn0027514	CG1024	0.348581	0.394254333333333	0.328473333333333	0.425509	0.5	1	1	1	0.875
protein.complex.assembly..GO.0006461.	LD27741	FBgn0033566	CG18004	0.376154	0.411716666666667	0.359034333333333	0.440744333333333	0.5	1	1	1	0.875
protein.complex.assembly..GO.0006461.	LD39680	FBgn0036686	CG7728	0.341409	0.421443333333333	0.313718333333333	0.385359333333333	0.444444444444444	1	0.571428571428571	1	0.753968253968254
protein.complex.assembly..GO.0006461.	LD46023	FBgn0032262	CG7384	0.390880333333333	0.373040666666667	0.362432333333333	0.401136	0.5	0.5	1	1	0.75
protein.complex.assembly..GO.0006461.	SD03546	FBgn0032050	CG13096	0.372065	0.473619	0.342979666666667	0.423965333333333	0.5	1	1	1	0.875
protein.complex.assembly..GO.0006461.	LD47413	FBgn0052069	CG32069	0.359769666666667	0.424304	0.341858333333333	0.400199	0.5	1	1	1	0.875
protein.complex.assembly..GO.0006461.	LD28544	FBgn0034988	CG3362	0.341158	0.381709333333333	0.303425333333333	0.415328333333333	0.444444444444444	1	0.571428571428571	1	0.753968253968254
protein.complex.assembly..GO.0006461.	LD30287	FBgn0039602	CG1647	0.346331666666667	0.398019666666667	0.319731666666667	0.396653333333333	0.5	1	0.666666666666667	1	0.791666666666667
protein.complex.assembly..GO.0006461.	LD27487	FBgn0030186	CG2962	0.348406666666667	0.371847333333333	0.342366333333333	0.416096	0.5	0.5	1	1	0.75
protein.complex.assembly..GO.0006461.	LD32040	FBgn0027949	CG10364	0.352308333333333	0.371022666666667	0.350376	0.369277666666667	0.5	0.5	1	1	0.75
protein.complex.assembly..GO.0006461.	LD29015	FBgn0033000	CG14464	0.385820333333333	0.371152333333333	0.353367	0.438750333333333	0.5	0.5	1	1	0.75
protein.complex.assembly..GO.0006461.	LD45925	FBgn0023522	CG11596	0.38685	0.386016666666667	0.343459666666667	0.424192	0.5	1	1	1	0.875
protein.complex.assembly..GO.0006461.	LD29423	FBgn0026083	CG4857	0.350690666666667	0.398269333333333	0.315187333333333	0.409091666666667	0.5	1	0.571428571428571	1	0.767857142857143
protein.complex.assembly..GO.0006461.	LD46305	FBgn0030813	CG4949	0.379283	0.398893333333333	0.348430666666667	0.437953	0.5	1	1	1	0.875
protein.complex.assembly..GO.0006461.	SD02518	FBgn0051697	CG31697	0.341957666666667	0.35651	0.341103666666667	0.38594	0.5	0.5	1	1	0.75
protein.complex.assembly..GO.0006461.	LD33780	FBgn0043001	CG15736	0.336184666666667	0.400234666666667	0.314120333333333	0.401690333333333	0.444444444444444	1	0.571428571428571	1	0.753968253968254
protein.complex.assembly..GO.0006461.	LD26813	FBgn0030122	CG16892	0.37984	0.409959	0.334049333333333	0.417604333333333	0.5	1	1	1	0.875
protein.complex.assembly..GO.0006461.	LD28359	FBgn0030336	CG1578	0.399319	0.414554666666667	0.372656	0.446127333333333	0.5	1	1	1	0.875
protein.complex.assembly..GO.0006461.	LD29853	FBgn0038364	CG4699	0.350929	0.355053	0.355036333333333	0.369688	0.5	0.5	1	1	0.75
protein.complex.assembly..GO.0006461.	LD28447	FBgn0037282	CG14657	0.323773	0.402425333333333	0.313836	0.404671666666667	0.444444444444444	1	0.571428571428571	1	0.753968253968254
protein.complex.assembly..GO.0006461.	LD30416	FBgn0032915	CG12050	0.340875666666667	0.385273	0.318611666666667	0.389421666666667	0.444444444444444	1	0.666666666666667	1	0.777777777777778
protein.complex.assembly..GO.0006461.	SD09611	FBgn0051163	CG31163	0.373239	0.381407333333333	0.359574	0.430072	0.5	1	1	1	0.875
protein.complex.assembly..GO.0006461.	LD39545	FBgn0035612	CG10625	0.363623	0.408161	0.352248	0.419544	0.5	1	1	1	0.875
protein.complex.assembly..GO.0006461.	LD42637	FBgn0030122	CG16892	0.364139333333333	0.398614333333333	0.309283666666667	0.411763333333333	0.5	1	0.571428571428571	1	0.767857142857143
protein.complex.assembly..GO.0006461.	SD04935	FBgn0031078	CG11943	0.369396333333333	0.414943	0.316097	0.415472333333333	0.5	1	0.571428571428571	1	0.767857142857143
protein.complex.assembly..GO.0006461.	LD30285	FBgn0035205	CG2469	0.354119666666667	0.396907666666667	0.323618666666667	0.402388333333333	0.5	1	0.8	1	0.825
proteolysis..GO.0006508.	GH20809	FBgn0052714	CG32714	0.359893	0.409418	0.397000666666667	0.414418333333333	0.6	0.733333333333333	0.692307692307692	1	0.756410256410256
proteolysis..GO.0006508.	SD02660	FBgn0050492	CG30492	0.619506333333333	0.493933666666667	0.54667	0.433972	1	1	1	1	1
proteolysis..GO.0006508.	GH11223	FBgn0051752	CG31752	0.374299666666667	0.380633	0.392599	0.396799333333333	0.666666666666667	0.722222222222222	0.692307692307692	1	0.770299145299145
proteolysis..GO.0006508.	GH07575	FBgn0034296	CG10912	0.462964333333333	0.353430666666667	0.385608333333333	0.372461666666667	1	0.666666666666667	0.692307692307692	0.9	0.81474358974359
proteolysis..GO.0006508.	LD42321	FBgn0031161	CG15445	0.478532666666667	0.449751333333333	0.461983	0.390559666666667	1	0.875	1	1	0.96875
proteolysis..GO.0006508.	GH13839	FBgn0034501	CG13868	0.466710333333333	0.431367666666667	0.384784333333333	0.33206	1	0.733333333333333	0.692307692307692	0.714285714285714	0.784981684981685
proteolysis..GO.0006508.	GH20919	FBgn0036925	CG17736	0.379130333333333	0.436896666666667	0.387467	0.352358666666667	0.666666666666667	0.8	0.692307692307692	0.846153846153846	0.751282051282051
proteolysis..GO.0006508.	GH14596	FBgn0024806	CG7020	0.428061	0.376272666666667	0.450915	0.329359333333333	0.846153846153846	0.695652173913043	0.857142857142857	0.714285714285714	0.778308647873865
proteolysis..GO.0006508.	GH20308	FBgn0039312	CG10514	0.540227	0.405399666666667	0.421683	0.427367333333333	1	0.733333333333333	0.857142857142857	1	0.897619047619048
proteolysis..GO.0006508.	LD44349	FBgn0037205	CG11133	0.535324666666667	0.439063333333333	0.485803	0.403061333333333	1	0.8	1	1	0.95
proteolysis..GO.0006508.	GH02340	FBgn0028504	CG12182	0.506916	0.485748333333333	0.420513	0.411668666666667	1	1	0.857142857142857	1	0.964285714285714
proteolysis..GO.0006508.	GH06388	FBgn0033820	CG4716	0.586826333333333	0.421983	0.457231	0.429449	1	0.733333333333333	1	1	0.933333333333333
proteolysis..GO.0006508.	LP01609	FBgn0037094	CG7611	0.370543666666667	0.456703666666667	0.421268	0.426407333333333	0.666666666666667	0.875	0.857142857142857	1	0.849702380952381
proteolysis..GO.0006508.	SD05534	FBgn0034964	CG3173	0.448515333333333	0.360854333333333	0.385576	0.315317	1	0.695652173913043	0.692307692307692	0.714285714285714	0.775561395126612
proteolysis..GO.0006508.	GH08043	FBgn0037538	CG3223	0.477384666666667	0.375512666666667	0.438647	0.333467333333333	1	0.695652173913043	0.857142857142857	0.714285714285714	0.816770186335404
proteolysis..GO.0006508.	LD44327	FBgn0031157	CG1503	0.446231	0.408511	0.447211	0.374640333333333	1	0.733333333333333	0.857142857142857	0.9	0.872619047619048
proteolysis..GO.0006508.	GH09039	FBgn0039761	CG18404	0.468389666666667	0.394318	0.388616333333333	0.362968	1	0.722222222222222	0.692307692307692	0.846153846153846	0.81517094017094
proteolysis..GO.0006508.	LD47151	FBgn0027500	CG17286	0.538685	0.457748333333333	0.556393	0.435373	1	0.875	1	1	0.96875
proteolysis..GO.0006508.	GH01142	FBgn0034198	CG11400	0.560197333333333	0.420981333333333	0.443292	0.396401	1	0.733333333333333	0.857142857142857	1	0.897619047619048
proteolysis..GO.0006508.	SD04068	FBgn0038462	CG17556	0.491756333333333	0.382417333333333	0.484989666666667	0.373708333333333	1	0.722222222222222	1	0.9	0.905555555555556
proteolysis..GO.0006508.	GH04896	FBgn0050007	CG30007	0.475989333333333	0.346975333333333	0.380713	0.357703	1	0.642857142857143	0.692307692307692	0.846153846153846	0.79532967032967
proteolysis..GO.0006508.	LP05733	FBgn0028533	CG7953	0.489153	0.422744333333333	0.365193	0.383330333333333	1	0.733333333333333	0.692307692307692	0.9	0.831410256410256
proteolysis..GO.0006508.	GH01257	FBgn0039342	CG5107	0.576553333333333	0.382607333333333	0.460564	0.396424	1	0.722222222222222	1	1	0.930555555555556
proteolysis..GO.0006508.	SD02338	FBgn0035376	CG2083	0.546991	0.521148	0.510898333333333	0.437787333333333	1	1	1	1	1
proteolysis..GO.0006508.	SD05646	FBgn0024314	CG5105	0.563486333333333	0.52962	0.536192333333333	0.461877	1	1	1	1	1
proteolysis..GO.0006508.	GH13495	FBgn0039311	CG10513	0.459004333333333	0.400300666666667	0.367381666666667	0.366095	1	0.733333333333333	0.692307692307692	0.9	0.831410256410256
proteolysis..GO.0006508.	LP03006	FBgn0034741	CG4269	0.495958	0.445108666666667	0.379963	0.439489333333333	1	0.875	0.692307692307692	1	0.891826923076923
ubiquitin.dependent.protein.catabolism..GO.0006511.	LD28479	FBgn0030959	CG6961	0.385851666666667	0.336557	0.438526333333333	0.329760666666667	1	1	1	0.5	0.875
ubiquitin.dependent.protein.catabolism..GO.0006511.	LD46256	FBgn0035617	CG5146	0.374090333333333	0.320992333333333	0.399877666666667	0.316844666666667	1	0.857142857142857	0.666666666666667	0.5	0.75595238095238
ubiquitin.dependent.protein.catabolism..GO.0006511.	LD47552	FBgn0030109	CG12121	0.385107666666667	0.358029333333333	0.463408	0.379254666666667	1	1	1	0.5	0.875
ubiquitin.dependent.protein.catabolism..GO.0006511.	SD02660	FBgn0050492	CG30492	0.436908333333333	0.323584666666667	0.437554	0.412843666666667	1	1	1	0.5	0.875
ubiquitin.dependent.protein.catabolism..GO.0006511.	SD03946	FBgn0025626	CG4281	0.356052	0.312075333333333	0.409877666666667	0.311962	1	0.75	0.8	0.5	0.7625
ubiquitin.dependent.protein.catabolism..GO.0006511.	GH14596	FBgn0024806	CG7020	0.364153	0.324438	0.368993333333333	0.451344333333333	1	1	0.666666666666667	0.5	0.791666666666667
ubiquitin.dependent.protein.catabolism..GO.0006511.	LD27356	FBgn0031598	CG3338	0.395858	0.318500666666667	0.389626333333333	0.337233333333333	1	0.857142857142857	0.666666666666667	0.5	0.75595238095238
ubiquitin.dependent.protein.catabolism..GO.0006511.	LD29420	FBgn0031391	CG11723	0.389995333333333	0.349367	0.392996333333333	0.411118666666667	1	1	0.666666666666667	0.5	0.791666666666667
ubiquitin.dependent.protein.catabolism..GO.0006511.	LD44349	FBgn0037205	CG11133	0.428864333333333	0.384297666666667	0.464624	0.426901333333333	1	1	1	0.5	0.875
ubiquitin.dependent.protein.catabolism..GO.0006511.	LD27169	FBgn0025519	CG7773	0.357379333333333	0.343893333333333	0.406272666666667	0.395265333333333	1	1	0.8	0.5	0.825
ubiquitin.dependent.protein.catabolism..GO.0006511.	LD35850	FBgn0031608	CG15435	0.380084666666667	0.336867666666667	0.452894666666667	0.361143	1	1	1	0.5	0.875
ubiquitin.dependent.protein.catabolism..GO.0006511.	GH08043	FBgn0037538	CG3223	0.460367333333333	0.355023	0.397190666666667	0.481283666666667	1	1	0.666666666666667	0.5	0.791666666666667
ubiquitin.dependent.protein.catabolism..GO.0006511.	LD39252	FBgn0027567	CG8108	0.375704	0.338979666666667	0.454258666666667	0.312726333333333	1	1	1	0.5	0.875
ubiquitin.dependent.protein.catabolism..GO.0006511.	LD30408	FBgn0033925	CG8617	0.370074333333333	0.320068333333333	0.391172	0.360301333333333	1	0.857142857142857	0.666666666666667	0.5	0.75595238095238
ubiquitin.dependent.protein.catabolism..GO.0006511.	LD44327	FBgn0031157	CG1503	0.409440333333333	0.375598666666667	0.470322666666667	0.436896333333333	1	1	1	0.5	0.875
ubiquitin.dependent.protein.catabolism..GO.0006511.	LD37360	FBgn0026085	CG4865	0.351360333333333	0.331246666666667	0.422455666666667	0.344819333333333	0.6	1	1	0.5	0.775
ubiquitin.dependent.protein.catabolism..GO.0006511.	SD04068	FBgn0038462	CG17556	0.510451666666667	0.387872666666667	0.510890666666667	0.466373333333333	1	1	1	0.5	0.875
ubiquitin.dependent.protein.catabolism..GO.0006511.	LD39964	FBgn0037470	CG1091	0.368828333333333	0.34598	0.357997	0.445178	1	1	0.666666666666667	0.5	0.791666666666667
ubiquitin.dependent.protein.catabolism..GO.0006511.	LD29892	FBgn0027495	CG8378	0.378711666666667	0.318669	0.373803333333333	0.358977333333333	1	0.857142857142857	0.666666666666667	0.5	0.75595238095238
ubiquitin.dependent.protein.catabolism..GO.0006511.	LD38826	FBgn0037094	CG7611	0.383039	0.331848	0.419347666666667	0.355796	1	1	1	0.5	0.875
ubiquitin.dependent.protein.catabolism..GO.0006511.	SD02338	FBgn0035376	CG2083	0.355720666666667	0.359181666666667	0.452177666666667	0.414948	1	1	1	0.5	0.875
ubiquitin.dependent.protein.catabolism..GO.0006511.	GH01813	FBgn0036141	CG6210	0.453796666666667	0.323222	0.354826333333333	0.380513	1	1	0.571428571428571	0.5	0.767857142857143
ubiquitin.dependent.protein.catabolism..GO.0006511.	LD21432	FBgn0038609	CG7671	0.370615666666667	0.334820333333333	0.349389333333333	0.376075666666667	1	1	0.571428571428571	0.5	0.767857142857143
ubiquitin.cycle..GO.0006512.	SD05886	FBgn0035437	CG11526	0.385113666666667	0.412838666666667	0.642622333333333	0.390120666666667	1	1	0.75	0.666666666666667	0.854166666666667
ubiquitin.cycle..GO.0006512.	LD23246	FBgn0032700	CG10338	0.419813333333333	0.409142333333333	0.457466	0.382584	1	1	0.6	0.666666666666667	0.816666666666667
ubiquitin.cycle..GO.0006512.	LD24895	FBgn0034962	CG3167	0.446703666666667	0.417820666666667	0.468721666666667	0.366923	1	1	0.6	0.666666666666667	0.816666666666667
ubiquitin.cycle..GO.0006512.	LD42321	FBgn0031161	CG15445	0.395588333333333	0.418343	0.563015666666667	0.366420666666667	1	1	0.75	0.666666666666667	0.854166666666667
ubiquitin.cycle..GO.0006512.	LD42420	FBgn0035151	CG17129	0.423892666666667	0.402583333333333	0.464617	0.386922	1	1	0.6	0.666666666666667	0.816666666666667
ubiquitin.cycle..GO.0006512.	LD40283	FBgn0039028	CG13840	0.400317333333333	0.389895	0.438819333333333	0.367391666666667	1	1	0.6	0.666666666666667	0.816666666666667
ubiquitin.cycle..GO.0006512.	LP06117	FBgn0039065	CG4449	0.376664333333333	0.385518666666667	0.418004666666667	0.369774333333333	1	1	0.375	0.666666666666667	0.760416666666667
ubiquitin.cycle..GO.0006512.	SD02349	FBgn0053516	CG15379	0.390724	0.381808666666667	0.562987666666667	0.383524333333333	1	1	0.75	0.666666666666667	0.854166666666667
ubiquitin.cycle..GO.0006512.	LD28429	FBgn0025388	CG12179	0.418286333333333	0.358689	0.454673666666667	0.37905	1	0.857142857142857	0.6	0.666666666666667	0.78095238095238
ubiquitin.cycle..GO.0006512.	GH10365	FBgn0051363	CG31363	0.39035	0.370231	0.506164	0.406267333333333	1	1	0.6	0.666666666666667	0.816666666666667
ubiquitin.cycle..GO.0006512.	LD27169	FBgn0025519	CG7773	0.400981666666667	0.413495333333333	0.411387	0.384063333333333	1	1	0.375	0.666666666666667	0.760416666666667
ubiquitin.cycle..GO.0006512.	LD35850	FBgn0031608	CG15435	0.422130333333333	0.399244333333333	0.420425	0.397217666666667	1	1	0.375	0.666666666666667	0.760416666666667
ubiquitin.cycle..GO.0006512.	LD30408	FBgn0033925	CG8617	0.444501333333333	0.405391666666667	0.462745333333333	0.399468333333333	1	1	0.6	0.666666666666667	0.816666666666667
ubiquitin.cycle..GO.0006512.	LD39291	FBgn0039449	CG6425	0.440333	0.398841	0.479615333333333	0.398739666666667	1	1	0.6	0.666666666666667	0.816666666666667
ubiquitin.cycle..GO.0006512.	LD46725	FBgn0038433	CG14896	0.432573666666667	0.344108	0.464419666666667	0.413815666666667	1	0.857142857142857	0.6	0.666666666666667	0.78095238095238
ubiquitin.cycle..GO.0006512.	LD29892	FBgn0027495	CG8378	0.428369333333333	0.383876333333333	0.430919	0.386707333333333	1	1	0.5	0.666666666666667	0.791666666666667
ubiquitin.cycle..GO.0006512.	LD47622	FBgn0031374	CG7337	0.401728333333333	0.419378333333333	0.515386	0.375368333333333	1	1	0.6	0.666666666666667	0.816666666666667
ubiquitin.cycle..GO.0006512.	LD23434	FBgn0036685	CG6664	0.453726666666667	0.414790333333333	0.510546	0.383346666666667	1	1	0.6	0.666666666666667	0.816666666666667
ubiquitin.cycle..GO.0006512.	SD05646	FBgn0024314	CG5105	0.371736666666667	0.421071666666667	0.545375333333333	0.327282333333333	0.666666666666667	1	0.75	0.642857142857143	0.764880952380952
amino.acid.derivative.metabolism..GO.0006575.	GH14364	FBgn0039670	CG7567	0.555215666666667	0.503298666666667	0.578638666666667	0.508592	1	1	0.428571428571429	0.571428571428571	0.75
amino.acid.derivative.metabolism..GO.0006575.	GH11558	FBgn0034742	CG4294	0.475922	0.479999	0.505437333333333	0.475861333333333	1	1	0.428571428571429	0.571428571428571	0.75
amino.acid.derivative.metabolism..GO.0006575.	GH26215	FBgn0036834	CG6836	0.519735333333333	0.475057	0.609992	0.525832666666667	1	1	0.428571428571429	0.571428571428571	0.75
amino.acid.derivative.metabolism..GO.0006575.	GH07762	FBgn0027929	CG33119	0.495156	0.485285666666667	0.582881	0.446189	1	1	0.428571428571429	0.571428571428571	0.75
amino.acid.derivative.metabolism..GO.0006575.	GH13752	FBgn0033464	CG1441	0.54085	0.534980333333333	0.567387666666667	0.565001666666667	1	1	0.428571428571429	0.571428571428571	0.75
amino.acid.derivative.metabolism..GO.0006575.	GH01621	FBgn0026089	CG14817	0.572608333333333	0.539870333333333	0.683247333333333	0.543499666666667	1	1	0.5	0.571428571428571	0.767857142857143
amino.acid.derivative.metabolism..GO.0006575.	GH05422	FBgn0031421	CG9867	0.575860333333333	0.511452666666667	0.688936666666667	0.591515666666667	1	1	0.5	0.571428571428571	0.767857142857143
amino.acid.derivative.metabolism..GO.0006575.	GH02265	FBgn0039816	CG11317	0.501676333333333	0.489196	0.484314333333333	0.460068333333333	1	1	0.428571428571429	0.571428571428571	0.75
amino.acid.derivative.metabolism..GO.0006575.	LD43175	FBgn0032601	CG17914	0.609649666666667	0.535162666666667	0.626167666666667	0.585982666666667	1	1	0.5	0.571428571428571	0.767857142857143
amino.acid.derivative.metabolism..GO.0006575.	LD40063	FBgn0032895	CG9335	0.506560666666667	0.499267666666667	0.515892333333333	0.513929666666667	1	1	0.428571428571429	0.571428571428571	0.75
amino.acid.derivative.metabolism..GO.0006575.	GH24262	FBgn0036616	CG4893	0.498304666666667	0.487900666666667	0.538303	0.473111333333333	1	1	0.428571428571429	0.571428571428571	0.75
amino.acid.derivative.metabolism..GO.0006575.	GH09002	FBgn0034501	CG13868	0.547667	0.467603333333333	0.630225666666667	0.565176	1	1	0.5	0.571428571428571	0.767857142857143
amino.acid.derivative.metabolism..GO.0006575.	GH14073	FBgn0035710	CG10121	0.537764	0.494836666666667	0.578754	0.545104	1	1	0.428571428571429	0.571428571428571	0.75
amino.acid.derivative.metabolism..GO.0006575.	GH21504	FBgn0014454	CG7216	0.561114	0.492700333333333	0.771915	0.608125666666667	1	1	0.5	0.571428571428571	0.767857142857143
amino.acid.derivative.metabolism..GO.0006575.	GH09174	FBgn0032488	CG16812	0.495468666666667	0.486828333333333	0.602875	0.43757	1	1	0.428571428571429	0.571428571428571	0.75
amino.acid.derivative.metabolism..GO.0006575.	GH12308	FBgn0035189	CG9119	0.632073333333333	0.581234	0.735318	0.584282	1	1	0.5	0.571428571428571	0.767857142857143
amino.acid.derivative.metabolism..GO.0006575.	SD07237	FBgn0030336	CG1578	0.569327	0.481756	0.589540333333333	0.496899666666667	1	1	0.428571428571429	0.571428571428571	0.75
amino.acid.derivative.metabolism..GO.0006575.	GH15469	FBgn0033128	CG12142	0.484226	0.482418666666667	0.562221333333333	0.498325	1	1	0.428571428571429	0.571428571428571	0.75
amino.acid.derivative.metabolism..GO.0006575.	LP05127	FBgn0002578	CG8342	0.587199666666667	0.511017	0.620918	0.528974	1	1	0.5	0.571428571428571	0.767857142857143
amino.acid.derivative.metabolism..GO.0006575.	GH22222	FBgn0035833	CG7565	0.54683	0.469612	0.639749666666667	0.566427	1	1	0.5	0.571428571428571	0.767857142857143
amino.acid.derivative.metabolism..GO.0006575.	LD28893	FBgn0030504	CG2691	0.559132666666667	0.508304	0.688368	0.594134666666667	1	1	0.5	0.571428571428571	0.767857142857143
amino.acid.derivative.metabolism..GO.0006575.	GH28577	FBgn0013467	CG18285	0.505380333333333	0.479629	0.536839333333333	0.533703	1	1	0.428571428571429	0.571428571428571	0.75
amino.acid.derivative.metabolism..GO.0006575.	GH27759	FBgn0035490	CG1136	0.530510333333333	0.483329	0.572526333333333	0.572108333333333	1	1	0.428571428571429	0.571428571428571	0.75
amino.acid.derivative.metabolism..GO.0006575.	LD45943	FBgn0030946	CG6659	0.544052666666667	0.471648	0.628887666666667	0.591739666666667	1	1	0.5	0.571428571428571	0.767857142857143
amino.acid.derivative.metabolism..GO.0006575.	LD37169	FBgn0031037	CG14207	0.564437666666667	0.489428333333333	0.562705666666667	0.566496333333333	1	1	0.428571428571429	0.571428571428571	0.75
amino.acid.derivative.metabolism..GO.0006575.	LP05771	FBgn0028955	CG8788	0.595908666666667	0.509357666666667	0.655943	0.583348333333333	1	1	0.5	0.571428571428571	0.767857142857143
amino.acid.derivative.metabolism..GO.0006575.	GH06013	FBgn0039321	CG10550	0.589569333333333	0.479038	0.775483	0.631149666666667	1	1	0.5	0.571428571428571	0.767857142857143
amino.acid.derivative.metabolism..GO.0006575.	LP05535	FBgn0030396	CG2556	0.551295	0.472803	0.555712333333333	0.521450333333333	1	1	0.428571428571429	0.571428571428571	0.75
biogenic.amine.metabolism..GO.0006576.	GH01674	FBgn0040349	CG3699	0.425262333333333	0.388133333333333	0.344551	0.423337666666667	1	0.5	1	1	0.875
biogenic.amine.metabolism..GO.0006576.	SD02686	FBgn0030133	CG15316	0.371779	0.426211333333333	0.344382666666667	0.436437333333333	1	0.5	1	1	0.875
biogenic.amine.metabolism..GO.0006576.	LP06288	FBgn0037175	CG14455	0.379759666666667	0.502034666666667	0.363465666666667	0.499271333333333	1	0.5	1	1	0.875
biogenic.amine.metabolism..GO.0006576.	GH22612	FBgn0038977	CG5376	0.539352	0.553147333333333	0.378683666666667	0.394862	1	0.5	1	0.666666666666667	0.791666666666667
biogenic.amine.metabolism..GO.0006576.	GH01206	FBgn0031514	CG3332	0.437162	0.601563333333333	0.353678	0.444266333333333	1	0.5	1	1	0.875
biogenic.amine.metabolism..GO.0006576.	GH08492	FBgn0035755	CG14830	0.563778666666667	0.644362666666667	0.419368	0.522504666666667	1	0.5	1	1	0.875
biogenic.amine.metabolism..GO.0006576.	GH23965	FBgn0030398	CG2555	0.367877333333333	0.453608666666667	0.337441666666667	0.38765	1	0.5	1	0.666666666666667	0.791666666666667
biogenic.amine.metabolism..GO.0006576.	GH08880	FBgn0034563	CG15649	0.415755333333333	0.481119333333333	0.345396	0.378346333333333	1	0.5	1	0.666666666666667	0.791666666666667
biogenic.amine.metabolism..GO.0006576.	GH14364	FBgn0039670	CG7567	0.435751666666667	0.504600333333333	0.349442	0.462327666666667	1	0.5	1	1	0.875
biogenic.amine.metabolism..GO.0006576.	LD47544	FBgn0052631	CG32631	0.433702	0.538865	0.396435	0.522573333333333	1	0.5	1	1	0.875
biogenic.amine.metabolism..GO.0006576.	GH15053	FBgn0015570	CG2505	0.488824333333333	0.610038333333333	0.375112666666667	0.425932	1	0.5	1	1	0.875
biogenic.amine.metabolism..GO.0006576.	SD05726	FBgn0032976	CG6448	0.415201666666667	0.521704666666667	0.325625	0.423491333333333	1	0.5	0.75	1	0.8125
biogenic.amine.metabolism..GO.0006576.	GH11558	FBgn0034742	CG4294	0.513903666666667	0.566160666666667	0.364474333333333	0.443593	1	0.5	1	1	0.875
biogenic.amine.metabolism..GO.0006576.	GH05918	FBgn0033033	CG15900	0.521881333333333	0.438478	0.351926333333333	0.387453666666667	1	0.5	1	0.666666666666667	0.791666666666667
biogenic.amine.metabolism..GO.0006576.	LD26647	FBgn0027843	CG6906	0.483082666666667	0.476316666666667	0.346940333333333	0.391222333333333	1	0.5	1	0.666666666666667	0.791666666666667
biogenic.amine.metabolism..GO.0006576.	GH07734	FBgn0027542	CG6014	0.453510666666667	0.502636333333333	0.359926666666667	0.461060666666667	1	0.5	1	1	0.875
biogenic.amine.metabolism..GO.0006576.	GH26215	FBgn0036834	CG6836	0.559410666666667	0.646475333333333	0.403690666666667	0.447675333333333	1	0.5	1	1	0.875
biogenic.amine.metabolism..GO.0006576.	GH18014	FBgn0033188	CG1600	0.407699333333333	0.40875	0.383456333333333	0.488704666666667	1	0.5	1	1	0.875
biogenic.amine.metabolism..GO.0006576.	GH07762	FBgn0027929	CG33119	0.464794	0.602866666666667	0.323341	0.408809	1	0.5	0.75	1	0.8125
biogenic.amine.metabolism..GO.0006576.	GH22794	FBgn0038420	CG10311	0.372664666666667	0.431443666666667	0.336654333333333	0.409104666666667	1	0.5	1	1	0.875
biogenic.amine.metabolism..GO.0006576.	HL07933	FBgn0020439	CG6544	0.526127666666667	0.631177666666667	0.418532333333333	0.507365666666667	1	0.5	1	1	0.875
biogenic.amine.metabolism..GO.0006576.	LP02570	FBgn0033968	CG10200	0.405654	0.509616333333333	0.365209	0.488894	1	0.5	1	1	0.875
biogenic.amine.metabolism..GO.0006576.	GH10306	FBgn0036759	CG5577	0.402539333333333	0.567798666666667	0.370552333333333	0.492095666666667	1	0.5	1	1	0.875
biogenic.amine.metabolism..GO.0006576.	GH28576	FBgn0037936	CG6908	0.384111666666667	0.48198	0.33318	0.339908	1	0.5	1	0.666666666666667	0.791666666666667
biogenic.amine.metabolism..GO.0006576.	GH10262	FBgn0034067	CG8399	0.550430333333333	0.416392	0.372045333333333	0.449314333333333	1	0.5	1	1	0.875
biogenic.amine.metabolism..GO.0006576.	GH07242	FBgn0025643	CG3588	0.484315	0.576489666666667	0.362428666666667	0.414465333333333	1	0.5	1	1	0.875
biogenic.amine.metabolism..GO.0006576.	GH01560	FBgn0030259	CG1545	0.443720666666667	0.536316	0.337858333333333	0.428194333333333	1	0.5	1	1	0.875
biogenic.amine.metabolism..GO.0006576.	GH04938	FBgn0031968	CG7231	0.438423333333333	0.620135333333333	0.344177	0.372219	1	0.5	1	0.666666666666667	0.791666666666667
biogenic.amine.metabolism..GO.0006576.	GH06463	FBgn0015766	CG10596	0.388343	0.513382666666667	0.340225666666667	0.374456	1	0.5	1	0.666666666666667	0.791666666666667
biogenic.amine.metabolism..GO.0006576.	GH13752	FBgn0033464	CG1441	0.596117333333333	0.69552	0.385606333333333	0.460100666666667	1	0.5	1	1	0.875
biogenic.amine.metabolism..GO.0006576.	GH08941	FBgn0028622	CG13432	0.451876	0.370684333333333	0.387302333333333	0.494516666666667	1	0.5	1	1	0.875
biogenic.amine.metabolism..GO.0006576.	CK00336	FBgn0037290	CG1124	0.46637	0.590799	0.397748	0.477594666666667	1	0.5	1	1	0.875
biogenic.amine.metabolism..GO.0006576.	GH05422	FBgn0031421	CG9867	0.588853	0.664061333333333	0.393561333333333	0.383369	1	0.5	1	0.666666666666667	0.791666666666667
biogenic.amine.metabolism..GO.0006576.	GH07816	FBgn0032935	CG8678	0.439181666666667	0.360816333333333	0.336004	0.418823666666667	1	0.5	1	1	0.875
biogenic.amine.metabolism..GO.0006576.	GH21817	FBgn0037897	CG5270	0.430194	0.471503	0.340164666666667	0.339445333333333	1	0.5	1	0.666666666666667	0.791666666666667
biogenic.amine.metabolism..GO.0006576.	GH27691	FBgn0051781	CG31781	0.466803666666667	0.544515333333333	0.329154	0.325052666666667	1	0.5	1	0.666666666666667	0.791666666666667
biogenic.amine.metabolism..GO.0006576.	GH04835	FBgn0037831	CG14685	0.334608	0.471071666666667	0.343751	0.484329	0.5	0.5	1	1	0.75
biogenic.amine.metabolism..GO.0006576.	GH07967	FBgn0032899	CG9338	0.425947333333333	0.557441333333333	0.366313333333333	0.441684	1	0.5	1	1	0.875
biogenic.amine.metabolism..GO.0006576.	GH21511	FBgn0039208	CG6643	0.546656333333333	0.656468	0.402303666666667	0.502395	1	0.5	1	1	0.875
biogenic.amine.metabolism..GO.0006576.	LD47639	FBgn0034067	CG8399	0.567882	0.439897	0.374941	0.433127	1	0.5	1	1	0.875
biogenic.amine.metabolism..GO.0006576.	GH02265	FBgn0039816	CG11317	0.559113	0.635394	0.413419666666667	0.539057	1	0.5	1	1	0.875
biogenic.amine.metabolism..GO.0006576.	GH01837	FBgn0038878	CG3301	0.366473333333333	0.528220333333333	0.348311333333333	0.391785666666667	1	0.5	1	0.666666666666667	0.791666666666667
biogenic.amine.metabolism..GO.0006576.	LD43175	FBgn0032601	CG17914	0.611179666666667	0.66313	0.398285666666667	0.499049	1	0.5	1	1	0.875
biogenic.amine.metabolism..GO.0006576.	GH10589	FBgn0036202	CG6024	0.493318333333333	0.617288666666667	0.38019	0.502876	1	0.5	1	1	0.875
biogenic.amine.metabolism..GO.0006576.	LD40063	FBgn0032895	CG9335	0.565278666666667	0.678062	0.394353333333333	0.527451333333333	1	0.5	1	1	0.875
biogenic.amine.metabolism..GO.0006576.	LP06072	FBgn0034291	CG5770	0.418327	0.539851333333333	0.386363333333333	0.517824	1	0.5	1	1	0.875
biogenic.amine.metabolism..GO.0006576.	GH06342	FBgn0039208	CG6643	0.548727333333333	0.620742333333333	0.387357666666667	0.461811333333333	1	0.5	1	1	0.875
biogenic.amine.metabolism..GO.0006576.	GH10486	FBgn0033249	CG11191	0.365756666666667	0.444030333333333	0.315648	0.407430333333333	1	0.5	0.6	1	0.775
biogenic.amine.metabolism..GO.0006576.	GH04104	FBgn0040778	CG17977	0.516847666666667	0.576494	0.346268	0.348326333333333	1	0.5	1	0.666666666666667	0.791666666666667
biogenic.amine.metabolism..GO.0006576.	GH20388	FBgn0051203	CG31203	0.397876666666667	0.528098333333333	0.319973	0.43074	1	0.5	0.75	1	0.8125
biogenic.amine.metabolism..GO.0006576.	GH23730	FBgn0047307	NA	0.488984666666667	0.622558	0.336226666666667	0.424771	1	0.5	1	1	0.875
biogenic.amine.metabolism..GO.0006576.	GH24262	FBgn0036616	CG4893	0.520788	0.625731333333333	0.385400333333333	0.527574666666667	1	0.5	1	1	0.875
biogenic.amine.metabolism..GO.0006576.	GH14974	FBgn0036366	CG10133	0.531672	0.581818666666667	0.345061333333333	0.327192333333333	1	0.5	1	0.666666666666667	0.791666666666667
biogenic.amine.metabolism..GO.0006576.	GH05668	FBgn0050159	CG30159	0.575165666666667	0.593987	0.387546	0.471279666666667	1	0.5	1	1	0.875
biogenic.amine.metabolism..GO.0006576.	GH19356	FBgn0040600	CG13631	0.451670333333333	0.496636	0.35928	0.419484666666667	1	0.5	1	1	0.875
biogenic.amine.metabolism..GO.0006576.	GH09002	FBgn0034501	CG13868	0.542160666666667	0.596072	0.356666	0.40882	1	0.5	1	1	0.875
biogenic.amine.metabolism..GO.0006576.	GH02310	FBgn0034718	CG3413	0.474095	0.626574333333333	0.392839666666667	0.493305333333333	1	0.5	1	1	0.875
biogenic.amine.metabolism..GO.0006576.	GH12549	FBgn0035914	CG6282	0.396974333333333	0.543243666666667	0.319967333333333	0.436956666666667	1	0.5	0.75	1	0.8125
biogenic.amine.metabolism..GO.0006576.	LP03829	FBgn0036945	CG6981	0.527602666666667	0.626487	0.406500666666667	0.554561666666667	1	0.5	1	1	0.875
biogenic.amine.metabolism..GO.0006576.	SD03611	FBgn0036489	CG7011	0.336516666666667	0.290862333333333	0.330788	0.416821333333333	0.5	0.5	1	1	0.75
biogenic.amine.metabolism..GO.0006576.	GH23891	FBgn0037230	CG9780	0.559470666666667	0.587843	0.349324333333333	0.361304333333333	1	0.5	1	0.666666666666667	0.791666666666667
biogenic.amine.metabolism..GO.0006576.	SD04915	FBgn0037360	CG2182	0.432687	0.454348666666667	0.351165333333333	0.381819666666667	1	0.5	1	0.666666666666667	0.791666666666667
biogenic.amine.metabolism..GO.0006576.	GH06644	FBgn0038052	CG5538	0.433305	0.528952333333333	0.32873	0.349857	1	0.5	1	0.666666666666667	0.791666666666667
biogenic.amine.metabolism..GO.0006576.	GH24071	FBgn0032497	CG6043	0.465710666666667	0.442393666666667	0.336664666666667	0.352668333333333	1	0.5	1	0.666666666666667	0.791666666666667
biogenic.amine.metabolism..GO.0006576.	GH14073	FBgn0035710	CG10121	0.589091666666667	0.618404	0.376671666666667	0.382264333333333	1	0.5	1	0.666666666666667	0.791666666666667
biogenic.amine.metabolism..GO.0006576.	GH21504	FBgn0014454	CG7216	0.551494333333333	0.641543666666667	0.367343333333333	0.367834333333333	1	0.5	1	0.666666666666667	0.791666666666667
biogenic.amine.metabolism..GO.0006576.	GH12308	FBgn0035189	CG9119	0.635175333333333	0.683012	0.397986	0.437425666666667	1	0.5	1	1	0.875
biogenic.amine.metabolism..GO.0006576.	SD07237	FBgn0030336	CG1578	0.607778666666667	0.666306666666667	0.442968666666667	0.529999	1	0.5	1	1	0.875
biogenic.amine.metabolism..GO.0006576.	GH10454	FBgn0039326	CG10562	0.54432	0.592116	0.374918	0.414168	1	0.5	1	1	0.875
biogenic.amine.metabolism..GO.0006576.	GH05590	FBgn0032773	CG15825	0.373822	0.392332	0.358023666666667	0.449182	1	0.5	1	1	0.875
biogenic.amine.metabolism..GO.0006576.	GH15469	FBgn0033128	CG12142	0.462827666666667	0.575501333333333	0.343814333333333	0.407917333333333	1	0.5	1	1	0.875
biogenic.amine.metabolism..GO.0006576.	GH20817	FBgn0033446	CG1648	0.400119666666667	0.524342	0.380458	0.459399666666667	1	0.5	1	1	0.875
biogenic.amine.metabolism..GO.0006576.	GH10572	FBgn0037229	CG9766	0.518188	0.633525333333333	0.388930333333333	0.478828333333333	1	0.5	1	1	0.875
biogenic.amine.metabolism..GO.0006576.	LP05127	FBgn0002578	CG8342	0.560356666666667	0.639507333333333	0.365919	0.438224	1	0.5	1	1	0.875
biogenic.amine.metabolism..GO.0006576.	GH22222	FBgn0035833	CG7565	0.565227333333333	0.663606	0.389662666666667	0.374913333333333	1	0.5	1	0.666666666666667	0.791666666666667
biogenic.amine.metabolism..GO.0006576.	GH09049	FBgn0027585	CG8740	0.462016	0.478189666666667	0.36674	0.425953	1	0.5	1	1	0.875
biogenic.amine.metabolism..GO.0006576.	HL07962	FBgn0030330	CG1841	0.513617333333333	0.599803	0.405872333333333	0.486512	1	0.5	1	1	0.875
biogenic.amine.metabolism..GO.0006576.	GH10609	FBgn0041712	CG9889	0.394467333333333	0.615680333333333	0.395073	0.474869666666667	1	0.5	1	1	0.875
biogenic.amine.metabolism..GO.0006576.	GH19461	FBgn0027585	CG8740	0.423463333333333	0.3532	0.347402	0.388474	1	0.5	1	0.666666666666667	0.791666666666667
biogenic.amine.metabolism..GO.0006576.	GH21451	FBgn0034436	CG11961	0.494350333333333	0.556454333333333	0.356616	0.459656666666667	1	0.5	1	1	0.875
biogenic.amine.metabolism..GO.0006576.	LD28893	FBgn0030504	CG2691	0.576961666666667	0.644683333333333	0.378789666666667	0.366197	1	0.5	1	0.666666666666667	0.791666666666667
biogenic.amine.metabolism..GO.0006576.	GH06087	FBgn0032076	CG9510	0.446513333333333	0.549918333333333	0.406751333333333	0.539627	1	0.5	1	1	0.875
biogenic.amine.metabolism..GO.0006576.	SD03066	FBgn0034501	CG13868	0.554944333333333	0.594780333333333	0.364772666666667	0.416846	1	0.5	1	1	0.875
biogenic.amine.metabolism..GO.0006576.	GH04593	FBgn0036597	CG4962	0.431988666666667	0.444961	0.341478666666667	0.354987666666667	1	0.5	1	0.666666666666667	0.791666666666667
biogenic.amine.metabolism..GO.0006576.	GH20492	FBgn0053519	CG33519	0.505355333333333	0.486726666666667	0.344006	0.307249666666667	1	0.5	1	0.5	0.75
biogenic.amine.metabolism..GO.0006576.	GH16485	FBgn0035170	CG12191	0.373985333333333	0.42605	0.327929	0.386942333333333	1	0.5	1	0.666666666666667	0.791666666666667
biogenic.amine.metabolism..GO.0006576.	GH28577	FBgn0013467	CG18285	0.568561666666667	0.631617666666667	0.378100333333333	0.446355666666667	1	0.5	1	1	0.875
biogenic.amine.metabolism..GO.0006576.	GH27759	FBgn0035490	CG1136	0.564649	0.603761333333333	0.391205333333333	0.438129333333333	1	0.5	1	1	0.875
biogenic.amine.metabolism..GO.0006576.	LP01553	FBgn0034888	CG5431	0.524255666666667	0.631628	0.359388666666667	0.423646333333333	1	0.5	1	1	0.875
biogenic.amine.metabolism..GO.0006576.	LD37169	FBgn0031037	CG14207	0.49486	0.357323333333333	0.352814333333333	0.388561333333333	1	0.5	1	0.666666666666667	0.791666666666667
biogenic.amine.metabolism..GO.0006576.	SD09786	FBgn0050456	CG30456	0.356753666666667	0.484270666666667	0.353707666666667	0.473590666666667	0.5	0.5	1	1	0.75
biogenic.amine.metabolism..GO.0006576.	LP05771	FBgn0028955	CG8788	0.60714	0.574113666666667	0.416124666666667	0.401544333333333	1	0.5	1	0.666666666666667	0.791666666666667
biogenic.amine.metabolism..GO.0006576.	GH06666	FBgn0020907	CG14904	0.493810333333333	0.604784666666667	0.394872	0.435423666666667	1	0.5	1	1	0.875
biogenic.amine.metabolism..GO.0006576.	GH16531	FBgn0031674	CG31919	0.522252333333333	0.564628666666667	0.360676333333333	0.429046	1	0.5	1	1	0.875
biogenic.amine.metabolism..GO.0006576.	GH12964	FBgn0033730	CG8511	0.480059666666667	0.453415333333333	0.366599666666667	0.403726	1	0.5	1	0.666666666666667	0.791666666666667
biogenic.amine.metabolism..GO.0006576.	GH20904	FBgn0033869	CG6305	0.514800333333333	0.439892	0.371495333333333	0.41344	1	0.5	1	1	0.875
biogenic.amine.metabolism..GO.0006576.	GH26183	FBgn0035241	CG12105	0.462623	0.464582666666667	0.341033	0.375823333333333	1	0.5	1	0.666666666666667	0.791666666666667
biogenic.amine.metabolism..GO.0006576.	LP05535	FBgn0030396	CG2556	0.576328666666667	0.535798	0.413115333333333	0.447197	1	0.5	1	1	0.875
biogenic.amine.metabolism..GO.0006576.	GH23479	FBgn0035710	CG10121	0.440288666666667	0.593013	0.331476	0.408425333333333	1	0.5	1	1	0.875
biogenic.amine.metabolism..GO.0006576.	GH10201	FBgn0030148	CG3106	0.424081333333333	0.562881333333333	0.329570666666667	0.405862666666667	1	0.5	1	1	0.875
biogenic.amine.metabolism..GO.0006576.	SD02077	FBgn0035999	CG3552	0.372506333333333	0.509578666666667	0.342067666666667	0.448172333333333	1	0.5	1	1	0.875
protein.import.into.nucleus..GO.0006606.	LD27862	FBgn0037027	CG3680	0.483673666666667	0.508204333333333	0.508552333333333	0.556201333333333	0.625	1	1	0.666666666666667	0.822916666666667
protein.import.into.nucleus..GO.0006606.	LD28992	FBgn0026083	CG4857	0.575143666666667	0.522138666666667	0.47637	0.475295	0.625	1	1	0.666666666666667	0.822916666666667
protein.import.into.nucleus..GO.0006606.	GH11495	FBgn0037701	CG9373	0.483908333333333	0.458549	0.435657666666667	0.439099666666667	0.625	0.75	1	0.666666666666667	0.760416666666667
protein.import.into.nucleus..GO.0006606.	LD35927	FBgn0029997	CG2258	0.456901	0.484286	0.457955666666667	0.479949333333333	0.625	0.75	1	0.666666666666667	0.760416666666667
protein.import.into.nucleus..GO.0006606.	LD43055	FBgn0037814	CG6325	0.561275666666667	0.509850666666667	0.500867666666667	0.495873666666667	0.625	1	1	0.666666666666667	0.822916666666667
protein.import.into.nucleus..GO.0006606.	LD21554	FBgn0028708	CG11993	0.491719333333333	0.496911333333333	0.464418666666667	0.43784	0.625	1	1	0.666666666666667	0.822916666666667
protein.import.into.nucleus..GO.0006606.	GH11023	FBgn0027549	CG7927	0.565758333333333	0.454027333333333	0.476427333333333	0.478577333333333	0.625	0.75	1	0.666666666666667	0.760416666666667
protein.import.into.nucleus..GO.0006606.	LD31138	FBgn0036689	CG7730	0.667362333333333	0.536852333333333	0.523713333333333	0.585669333333333	0.625	1	1	0.666666666666667	0.822916666666667
protein.import.into.nucleus..GO.0006606.	LD24895	FBgn0034962	CG3167	0.564308666666667	0.512963	0.504236333333333	0.559788	0.625	1	1	0.666666666666667	0.822916666666667
protein.import.into.nucleus..GO.0006606.	LD28210	FBgn0039554	CG5003	0.469542	0.478422666666667	0.445241	0.448178333333333	0.625	0.75	1	0.666666666666667	0.760416666666667
protein.import.into.nucleus..GO.0006606.	LD33778	FBgn0038551	CG7357	0.458600333333333	0.507890666666667	0.489538333333333	0.503032666666667	0.625	1	1	0.666666666666667	0.822916666666667
protein.import.into.nucleus..GO.0006606.	LD30725	FBgn0031078	CG11943	0.553661333333333	0.485152333333333	0.460502	0.446733333333333	0.625	0.75	1	0.666666666666667	0.760416666666667
protein.import.into.nucleus..GO.0006606.	LD46946	FBgn0030504	CG2691	0.378342666666667	0.415240666666667	0.433691333333333	0.411582333333333	0.625	0.75	1	0.666666666666667	0.760416666666667
protein.import.into.nucleus..GO.0006606.	LD29335	FBgn0050007	CG30007	0.426172	0.458222333333333	0.448975666666667	0.513078333333333	0.625	0.75	1	0.666666666666667	0.760416666666667
protein.import.into.nucleus..GO.0006606.	GH15157	FBgn0031047	CG14213	0.543249666666667	0.444163666666667	0.450436666666667	0.426351	0.625	0.75	1	0.666666666666667	0.760416666666667
protein.import.into.nucleus..GO.0006606.	LD28173	FBgn0039767	CG2218	0.515575333333333	0.503238333333333	0.495533666666667	0.504985	0.625	1	1	0.666666666666667	0.822916666666667
protein.import.into.nucleus..GO.0006606.	LD23034	FBgn0025608	CG10372	0.581709333333333	0.504276666666667	0.482416333333333	0.457123	0.625	1	1	0.666666666666667	0.822916666666667
protein.import.into.nucleus..GO.0006606.	LD44327	FBgn0031157	CG1503	0.625844	0.519874333333333	0.44839	0.565365666666667	0.625	1	1	0.666666666666667	0.822916666666667
protein.import.into.nucleus..GO.0006606.	LD28680	FBgn0051898	CG31898	0.477019666666667	0.419337	0.43953	0.414565333333333	0.625	0.75	1	0.666666666666667	0.760416666666667
protein.import.into.nucleus..GO.0006606.	SD04068	FBgn0038462	CG17556	0.572880333333333	0.489881	0.449979666666667	0.532562333333333	0.625	1	1	0.666666666666667	0.822916666666667
protein.import.into.nucleus..GO.0006606.	LD39964	FBgn0037470	CG1091	0.541961	0.479028666666667	0.450544	0.442834	0.625	0.75	1	0.666666666666667	0.760416666666667
protein.import.into.nucleus..GO.0006606.	GH27837	FBgn0037701	CG9373	0.596408666666667	0.472212666666667	0.481257	0.466619666666667	0.625	0.75	1	0.666666666666667	0.760416666666667
protein.import.into.nucleus..GO.0006606.	LD31243	FBgn0052425	CG32425	0.650052	0.541465666666667	0.528039	0.533697333333333	0.625	1	1	0.666666666666667	0.822916666666667
protein.import.into.nucleus..GO.0006606.	LD29892	FBgn0027495	CG8378	0.428634333333333	0.456318	0.444583333333333	0.502956	0.625	0.75	1	0.666666666666667	0.760416666666667
protein.import.into.nucleus..GO.0006606.	LD26432	FBgn0033784	CG13322	0.489962666666667	0.475491	0.46533	0.543541333333333	0.625	0.75	1	0.666666666666667	0.760416666666667
protein.import.into.nucleus..GO.0006606.	GH01813	FBgn0036141	CG6210	0.406247333333333	0.467703333333333	0.450268333333333	0.507074333333333	0.625	0.75	1	0.666666666666667	0.760416666666667
protein.import.into.nucleus..GO.0006606.	LD27106	FBgn0025608	CG10372	0.568881333333333	0.487253	0.443622333333333	0.435154333333333	0.625	0.75	1	0.666666666666667	0.760416666666667
protein.import.into.nucleus..GO.0006606.	LD37139	FBgn0026400	CG10009	0.416161	0.450076666666667	0.442023666666667	0.418385333333333	0.625	0.75	1	0.666666666666667	0.760416666666667
protein.import.into.nucleus..GO.0006606.	LD29048	FBgn0052394	CG32394	0.538169	0.468478	0.435992	0.465977333333333	0.625	0.75	1	0.666666666666667	0.760416666666667
protein.import.into.nucleus..GO.0006606.	LD35981	FBgn0030959	CG6961	0.493603	0.483361666666667	0.470896666666667	0.42033	0.625	0.75	1	0.666666666666667	0.760416666666667
protein.import.into.nucleus..GO.0006606.	LD33276	FBgn0040346	CG3704	0.571996	0.548760666666667	0.507099666666667	0.506553666666667	0.625	1	1	0.666666666666667	0.822916666666667
protein.targeting.to.membrane..GO.0006612.	GH04701	FBgn0038198	CG3153	0.583289666666667	0.467874333333333	0.486312	0.475083333333333	1	0.666666666666667	1	0.5	0.791666666666667
protein.targeting.to.membrane..GO.0006612.	GH14795	FBgn0030974	CG7358	0.592434666666667	0.593759666666667	0.525120333333333	0.531044333333333	1	1	1	0.5	0.875
protein.targeting.to.membrane..GO.0006612.	GH11404	FBgn0031581	CG10039	0.629990333333333	0.582714666666667	0.506522333333333	0.521319	1	1	1	0.5	0.875
protein.targeting.to.membrane..GO.0006612.	GH16729	FBgn0031683	CG4230	0.626673	0.541035333333333	0.475701666666667	0.502466333333333	1	0.666666666666667	1	0.5	0.791666666666667
protein.targeting.to.membrane..GO.0006612.	GH24272	FBgn0050015	CG30015	0.604461666666667	0.552372333333333	0.513032666666667	0.537264333333333	1	0.666666666666667	1	0.5	0.791666666666667
protein.targeting.to.membrane..GO.0006612.	GH01513	FBgn0038665	CG12269	0.622878	0.475483	0.505319	0.605489666666667	1	0.666666666666667	1	0.5	0.791666666666667
protein.targeting.to.membrane..GO.0006612.	SD09960	FBgn0035208	CG9184	0.549571666666667	0.50135	0.495778	0.562874666666667	1	0.666666666666667	1	0.5	0.791666666666667
protein.targeting.to.membrane..GO.0006612.	GH18921	FBgn0038868	CG5862	0.595007333333333	0.623042666666667	0.538324	0.560646666666667	1	1	1	0.5	0.875
protein.targeting.to.membrane..GO.0006612.	GH19837	FBgn0033446	CG1648	0.633103666666667	0.554593666666667	0.489721333333333	0.525964333333333	1	0.666666666666667	1	0.5	0.791666666666667
protein.targeting.to.membrane..GO.0006612.	GH24918	FBgn0038373	CG4546	0.60726	0.566319666666667	0.509742	0.542183333333333	1	1	1	0.5	0.875
protein.targeting.to.membrane..GO.0006612.	GH25133	FBgn0032886	CG9328	0.578303	0.478017666666667	0.466913333333333	0.518657	1	0.666666666666667	1	0.5	0.791666666666667
protein.targeting.to.membrane..GO.0006612.	GH07612	FBgn0034290	CG5773	0.616477	0.589197333333333	0.50218	0.519500666666667	1	1	1	0.5	0.875
protein.targeting.to.membrane..GO.0006612.	SD10776	FBgn0030680	CG8944	0.571738	0.520988666666667	0.506843333333333	0.581389	1	0.666666666666667	1	0.5	0.791666666666667
protein.targeting.to.membrane..GO.0006612.	GH13187	FBgn0034374	CG15086	0.579767	0.540316666666667	0.491017333333333	0.524366	1	0.666666666666667	1	0.5	0.791666666666667
protein.targeting.to.membrane..GO.0006612.	GH14906	FBgn0053340	CG33340	0.624791333333333	0.558663333333333	0.508575	0.525581666666667	1	0.666666666666667	1	0.5	0.791666666666667
protein.targeting.to.membrane..GO.0006612.	LD26294	FBgn0035517	CG1265	0.587710666666667	0.494464	0.511371666666667	0.603727333333333	1	0.666666666666667	1	0.5	0.791666666666667
protein.targeting.to.membrane..GO.0006612.	LP06937	FBgn0038638	CG7702	0.660865666666667	0.601617333333333	0.565753333333333	0.654639333333333	1	1	1	1	1
protein.targeting.to.membrane..GO.0006612.	LP03706	FBgn0030360	CG1806	0.622789666666667	0.576788666666667	0.540262666666667	0.654173333333333	1	1	1	1	1
protein.targeting.to.membrane..GO.0006612.	SD04017	FBgn0033434	CG1902	0.550152666666667	0.533688666666667	0.481146	0.527397333333333	1	0.666666666666667	1	0.5	0.791666666666667
protein.targeting.to.membrane..GO.0006612.	GH08693	FBgn0030033	CG1387	0.574757333333333	0.575849333333333	0.484432	0.567585	1	1	1	0.5	0.875
protein.targeting.to.membrane..GO.0006612.	SD02418	FBgn0035752	CG8616	0.595988	0.455258333333333	0.494809666666667	0.552254666666667	1	0.666666666666667	1	0.5	0.791666666666667
protein.targeting.to.membrane..GO.0006612.	LD44138	FBgn0010877	CG7129	0.583224	0.537988666666667	0.504619	0.573546666666667	1	0.666666666666667	1	0.5	0.791666666666667
protein.targeting.to.membrane..GO.0006612.	LP02726	FBgn0030836	CG8664	0.569920333333333	0.482809	0.50047	0.581696	1	0.666666666666667	1	0.5	0.791666666666667
protein.targeting.to.membrane..GO.0006612.	GH03873	FBgn0030873	CG15814	0.530877666666667	0.551524666666667	0.472605	0.529671	1	0.666666666666667	1	0.5	0.791666666666667
protein.targeting.to.membrane..GO.0006612.	GH07383	FBgn0039210	CG13625	0.614122666666667	0.565486666666667	0.51163	0.575423333333333	1	1	1	0.5	0.875
protein.targeting.to.membrane..GO.0006612.	GH24926	FBgn0035037	CG3579	0.593871	0.495346333333333	0.480072333333333	0.501054	1	0.666666666666667	1	0.5	0.791666666666667
protein.targeting.to.membrane..GO.0006612.	LD27466	FBgn0035692	CG13298	0.546249666666667	0.544365	0.512651	0.578187666666667	1	0.666666666666667	1	0.5	0.791666666666667
protein.targeting.to.membrane..GO.0006612.	GH25306	FBgn0003159	CG2841	0.608854666666667	0.543760666666667	0.490436666666667	0.529156333333333	1	0.666666666666667	1	0.5	0.791666666666667
protein.targeting.to.membrane..GO.0006612.	GH11472	FBgn0050118	CG30118	0.623595666666667	0.552673666666667	0.532644	0.567958333333333	1	0.666666666666667	1	0.5	0.791666666666667
protein.targeting.to.membrane..GO.0006612.	GH09307	FBgn0030030	CG1636	0.614804666666667	0.594567666666667	0.542655666666667	0.583797666666667	1	1	1	0.5	0.875
protein.targeting.to.membrane..GO.0006612.	GH04548	FBgn0033149	CG11060	0.538995333333333	0.508061333333333	0.503458	0.497205333333333	1	0.666666666666667	1	0.5	0.791666666666667
protein.targeting.to.membrane..GO.0006612.	GH18749	FBgn0040847	CG7796	0.522865333333333	0.531929333333333	0.485232	0.491326333333333	1	0.666666666666667	1	0.5	0.791666666666667
protein.targeting.to.membrane..GO.0006612.	GH09182	FBgn0046301	CG7148	0.688068333333333	0.690061333333333	0.580637333333333	0.661968	1	1	1	1	1
protein.targeting.to.membrane..GO.0006612.	GH05505	FBgn0037689	CG8135	0.614181	0.57421	0.528930333333333	0.577366	1	1	1	0.5	0.875
protein.targeting.to.membrane..GO.0006612.	GH11837	FBgn0030873	CG15814	0.558813666666667	0.599279666666667	0.487377333333333	0.558807666666667	1	1	1	0.5	0.875
protein.targeting.to.membrane..GO.0006612.	LD47858	FBgn0034060	CG8370	0.611305	0.562104333333333	0.518852333333333	0.588255333333333	1	0.666666666666667	1	0.5	0.791666666666667
protein.targeting.to.membrane..GO.0006612.	GH04183	FBgn0035140	CG17180	0.633582333333333	0.586863333333333	0.535007	0.614235	1	1	1	0.5	0.875
protein.targeting.to.membrane..GO.0006612.	GH12953	FBgn0035087	CG2765	0.607468333333333	0.498109333333333	0.467318333333333	0.500732333333333	1	0.666666666666667	1	0.5	0.791666666666667
protein.targeting.to.membrane..GO.0006612.	LD47843	FBgn0040011	CG17494	0.610201	0.578754	0.528199666666667	0.575024	1	1	1	0.5	0.875
protein.targeting.to.membrane..GO.0006612.	LD47819	FBgn0031071	CG12701	0.608251666666667	0.559447333333333	0.511865	0.581008	1	0.666666666666667	1	0.5	0.791666666666667
protein.targeting.to.membrane..GO.0006612.	GH09902	FBgn0037734	CG9448	0.59559	0.519449666666667	0.476773333333333	0.509792666666667	1	0.666666666666667	1	0.5	0.791666666666667
protein.targeting.to.membrane..GO.0006612.	GH12267	FBgn0039089	CG10152	0.548639666666667	0.477802333333333	0.480796	0.573073333333333	1	0.666666666666667	1	0.5	0.791666666666667
protein.targeting.to.membrane..GO.0006612.	LD45242	FBgn0024807	CG17686	0.523842333333333	0.490616333333333	0.479464	0.532749	1	0.666666666666667	1	0.5	0.791666666666667
protein.targeting.to.membrane..GO.0006612.	GH23061	FBgn0030891	CG7098	0.612175	0.496377666666667	0.513684333333333	0.614618333333333	1	0.666666666666667	1	0.5	0.791666666666667
protein.targeting.to.membrane..GO.0006612.	GH07623	FBgn0039560	CG5514	0.603311	0.553919333333333	0.485193333333333	0.470374333333333	1	0.666666666666667	1	0.5	0.791666666666667
protein.targeting.to.membrane..GO.0006612.	GH18064	FBgn0038826	CG17838	0.59825	0.576765333333333	0.540800666666667	0.579321666666667	1	1	1	0.5	0.875
protein.targeting.to.membrane..GO.0006612.	GH04634	FBgn0034073	CG8414	0.629517	0.581941333333333	0.530301	0.601809333333333	1	1	1	0.5	0.875
protein.targeting.to.membrane..GO.0006612.	GH14388	FBgn0038310	CG4285	0.63166	0.537312333333333	0.493411333333333	0.530779333333333	1	0.666666666666667	1	0.5	0.791666666666667
protein.targeting.to.membrane..GO.0006612.	LD44035	FBgn0030342	CG10347	0.478558	0.586029	0.493539333333333	0.522415	0.666666666666667	1	1	0.5	0.791666666666667
protein.targeting.to.membrane..GO.0006612.	GH11945	FBgn0039647	CG14509	0.630546	0.671243333333333	0.559283	0.620400666666667	1	1	1	0.5	0.875
protein.targeting.to.membrane..GO.0006612.	GH05319	FBgn0031710	CG7371	0.605815	0.57896	0.533032666666667	0.600442333333333	1	1	1	0.5	0.875
protein.targeting.to.membrane..GO.0006612.	GH05550	FBgn0024887	CG5649	0.561554666666667	0.613822	0.531728	0.585245	1	1	1	0.5	0.875
protein.targeting.to.membrane..GO.0006612.	GH22989	FBgn0037016	CG13252	0.625024333333333	0.572727333333333	0.543707333333333	0.629321	1	1	1	0.5	0.875
protein.targeting.to.membrane..GO.0006612.	GH05750	FBgn0038475	CG3962	0.626038666666667	0.58618	0.513291666666667	0.523974666666667	1	1	1	0.5	0.875
protein.targeting.to.membrane..GO.0006612.	GH23254	FBgn0035914	CG6282	0.613656666666667	0.557612	0.523999333333333	0.608330333333333	1	0.666666666666667	1	0.5	0.791666666666667
protein.targeting.to.membrane..GO.0006612.	GH14961	FBgn0034331	CG15067	0.604742666666667	0.562171666666667	0.488271333333333	0.498262333333333	1	0.666666666666667	1	0.5	0.791666666666667
protein.targeting.to.membrane..GO.0006612.	GH07877	FBgn0003715	CG16778	0.604964333333333	0.555321666666667	0.518117	0.61806	1	0.666666666666667	1	0.5	0.791666666666667
protein.targeting.to.membrane..GO.0006612.	GH14959	FBgn0025634	CG13367	0.636703	0.538194333333333	0.498301	0.500616666666667	1	0.666666666666667	1	0.5	0.791666666666667
protein.targeting.to.membrane..GO.0006612.	GH22072	FBgn0030388	CG11245	0.603857	0.592611333333333	0.531955666666667	0.599805	1	1	1	0.5	0.875
protein.targeting.to.membrane..GO.0006612.	LD42204	FBgn0050190	CG30190	0.573324333333333	0.638072666666667	0.573692666666667	0.624320666666667	1	1	1	0.5	0.875
protein.targeting.to.membrane..GO.0006612.	GH05520	FBgn0027593	CG3799	0.602259	0.514035666666667	0.473617666666667	0.513159666666667	1	0.666666666666667	1	0.5	0.791666666666667
cotranslational.protein.targeting.to.membrane..GO.0006613.	GH01513	FBgn0038665	CG12269	0.363954333333333	0.646013333333333	0.621082	0.347563666666667	1	1	0.666666666666667	1	0.916666666666667
cotranslational.protein.targeting.to.membrane..GO.0006613.	GH18921	FBgn0038868	CG5862	0.348344666666667	0.633414333333333	0.586155666666667	0.410884666666667	0.75	1	0.666666666666667	1	0.854166666666667
cotranslational.protein.targeting.to.membrane..GO.0006613.	GH19837	FBgn0033446	CG1648	0.34458	0.634238666666667	0.571430333333333	0.440861	0.75	1	0.666666666666667	1	0.854166666666667
cotranslational.protein.targeting.to.membrane..GO.0006613.	LD26294	FBgn0035517	CG1265	0.352299	0.623235	0.632320333333333	0.345318333333333	0.75	0.5	1	1	0.8125
cotranslational.protein.targeting.to.membrane..GO.0006613.	LP06937	FBgn0038638	CG7702	0.381151666666667	0.683618	0.651793	0.411810333333333	1	1	1	1	1
cotranslational.protein.targeting.to.membrane..GO.0006613.	LP03706	FBgn0030360	CG1806	0.375759333333333	0.641488666666667	0.635119	0.394767666666667	1	1	1	1	1
cotranslational.protein.targeting.to.membrane..GO.0006613.	GH11472	FBgn0050118	CG30118	0.351787666666667	0.641993666666667	0.613227	0.386039333333333	0.75	1	0.666666666666667	1	0.854166666666667
cotranslational.protein.targeting.to.membrane..GO.0006613.	GH09307	FBgn0030030	CG1636	0.345222	0.642604333333333	0.629032666666667	0.394142333333333	0.75	1	1	1	0.9375
cotranslational.protein.targeting.to.membrane..GO.0006613.	GH09182	FBgn0046301	CG7148	0.405070666666667	0.704463	0.653167666666667	0.512389	1	1	1	1	1
cotranslational.protein.targeting.to.membrane..GO.0006613.	GH05505	FBgn0037689	CG8135	0.345586333333333	0.637180333333333	0.613852666666667	0.417567	0.75	1	0.666666666666667	1	0.854166666666667
cotranslational.protein.targeting.to.membrane..GO.0006613.	LD47858	FBgn0034060	CG8370	0.346166	0.645426666666667	0.618455333333333	0.403166333333333	0.75	1	0.666666666666667	1	0.854166666666667
cotranslational.protein.targeting.to.membrane..GO.0006613.	GH04183	FBgn0035140	CG17180	0.371798666666667	0.644094666666667	0.649607666666667	0.431724	1	1	1	1	1
cotranslational.protein.targeting.to.membrane..GO.0006613.	LD47843	FBgn0040011	CG17494	0.345227	0.638118333333333	0.620908666666667	0.412620666666667	0.75	1	0.666666666666667	1	0.854166666666667
cotranslational.protein.targeting.to.membrane..GO.0006613.	LD47819	FBgn0031071	CG12701	0.345224666666667	0.646789	0.618141	0.407162	0.75	1	0.666666666666667	1	0.854166666666667
cotranslational.protein.targeting.to.membrane..GO.0006613.	LP05955	FBgn0019886	CG4589	0.360778666666667	0.583090333333333	0.450129666666667	0.413972666666667	1	0.5	0.5	1	0.75
cotranslational.protein.targeting.to.membrane..GO.0006613.	GH12267	FBgn0039089	CG10152	0.332063	0.587756333333333	0.621937333333333	0.337036	0.75	0.5	1	1	0.8125
cotranslational.protein.targeting.to.membrane..GO.0006613.	GH23061	FBgn0030891	CG7098	0.371783333333333	0.634489666666667	0.638647333333333	0.379052	1	1	1	1	1
cotranslational.protein.targeting.to.membrane..GO.0006613.	GH04634	FBgn0034073	CG8414	0.357896	0.642704666666667	0.637677333333333	0.416231	1	1	1	1	1
cotranslational.protein.targeting.to.membrane..GO.0006613.	GH11945	FBgn0039647	CG14509	0.379529333333333	0.695373666666667	0.628899666666667	0.474471	1	1	1	1	1
cotranslational.protein.targeting.to.membrane..GO.0006613.	GH05319	FBgn0031710	CG7371	0.344067	0.635518333333333	0.633108	0.396801666666667	0.75	1	1	1	0.9375
cotranslational.protein.targeting.to.membrane..GO.0006613.	GH05550	FBgn0024887	CG5649	0.328166333333333	0.614576333333333	0.634712333333333	0.375307666666667	0.75	0.5	1	1	0.8125
cotranslational.protein.targeting.to.membrane..GO.0006613.	GH22989	FBgn0037016	CG13252	0.36282	0.639174666666667	0.655223666666667	0.382869666666667	1	1	1	1	1
cotranslational.protein.targeting.to.membrane..GO.0006613.	GH23254	FBgn0035914	CG6282	0.357354	0.637265333333333	0.643735	0.397493333333333	0.75	1	1	1	0.9375
cotranslational.protein.targeting.to.membrane..GO.0006613.	GH07877	FBgn0003715	CG16778	0.365723	0.643358	0.650541666666667	0.402001	1	1	1	1	1
cotranslational.protein.targeting.to.membrane..GO.0006613.	GH22072	FBgn0030388	CG11245	0.347930333333333	0.633614	0.636316666666667	0.398811333333333	0.75	1	1	1	0.9375
cotranslational.protein.targeting.to.membrane..GO.0006613.	GH19857	FBgn0034500	CG11200	0.351872666666667	0.640117	0.499174333333333	0.422478	0.75	1	0.5	1	0.8125
cotranslational.protein.targeting.to.membrane..GO.0006613.	LD42204	FBgn0050190	CG30190	0.380619666666667	0.641887	0.639449	0.408313666666667	1	1	1	1	1
SRP.dependent.cotranslational.protein.targeting.to.membrane..GO.0006614.	GH04701	FBgn0038198	CG3153	0.383554333333333	0.578961666666667	0.516418333333333	0.521989	0.5	0.75	1	1	0.8125
SRP.dependent.cotranslational.protein.targeting.to.membrane..GO.0006614.	LD34004	FBgn0036623	CG4729	0.530116333333333	0.534243666666667	0.476697666666667	0.428032	1	0.75	1	0.666666666666667	0.854166666666667
SRP.dependent.cotranslational.protein.targeting.to.membrane..GO.0006614.	GH14795	FBgn0030974	CG7358	0.596619666666667	0.589733	0.514377333333333	0.507089	1	0.75	1	1	0.9375
SRP.dependent.cotranslational.protein.targeting.to.membrane..GO.0006614.	GH23035	FBgn0036198	CG6038	0.551707	0.50353	0.447965	0.451749666666667	1	0.75	1	1	0.9375
SRP.dependent.cotranslational.protein.targeting.to.membrane..GO.0006614.	LP04475	FBgn0038110	CG8031	0.651252666666667	0.523173333333333	0.471512666666667	0.468801	1	0.75	1	1	0.9375
SRP.dependent.cotranslational.protein.targeting.to.membrane..GO.0006614.	LP06825	FBgn0036833	CG3819	0.513803	0.457668333333333	0.347333	0.353961666666667	1	0.75	0.75	0.666666666666667	0.791666666666667
SRP.dependent.cotranslational.protein.targeting.to.membrane..GO.0006614.	LD47727	FBgn0036897	CG8786	0.526411	0.568363	0.445733	0.481624	1	0.75	1	1	0.9375
SRP.dependent.cotranslational.protein.targeting.to.membrane..GO.0006614.	GH11404	FBgn0031581	CG10039	0.571032	0.613724333333333	0.554092333333333	0.528661	1	0.75	1	1	0.9375
SRP.dependent.cotranslational.protein.targeting.to.membrane..GO.0006614.	LD27084	FBgn0039664	CG2006	0.551680666666667	0.518432	0.462536333333333	0.465668666666667	1	0.75	1	1	0.9375
SRP.dependent.cotranslational.protein.targeting.to.membrane..GO.0006614.	LD26721	FBgn0030892	CG7206	0.603695333333333	0.514514	0.398868666666667	0.419763	1	0.75	0.75	0.666666666666667	0.791666666666667
SRP.dependent.cotranslational.protein.targeting.to.membrane..GO.0006614.	LD30246	FBgn0031018	CG12200	0.712520666666667	0.604975666666667	0.494242666666667	0.605408333333333	1	0.75	1	1	0.9375
SRP.dependent.cotranslational.protein.targeting.to.membrane..GO.0006614.	GH11940	FBgn0017565	CG8759	0.523553	0.51965	0.414204666666667	0.417735666666667	1	0.75	0.75	0.666666666666667	0.791666666666667
SRP.dependent.cotranslational.protein.targeting.to.membrane..GO.0006614.	LD44032	FBgn0037539	CG10435	0.607095333333333	0.470648	0.405541333333333	0.419226666666667	1	0.75	0.75	0.666666666666667	0.791666666666667
SRP.dependent.cotranslational.protein.targeting.to.membrane..GO.0006614.	GH11495	FBgn0037701	CG9373	0.603888	0.468742333333333	0.376367333333333	0.448532333333333	1	0.75	0.75	1	0.875
SRP.dependent.cotranslational.protein.targeting.to.membrane..GO.0006614.	LP03578	FBgn0038644	CG7710	0.488543	0.620185666666667	0.513520666666667	0.533735666666667	0.5	0.75	1	1	0.8125
SRP.dependent.cotranslational.protein.targeting.to.membrane..GO.0006614.	GH24272	FBgn0050015	CG30015	0.669992	0.607933333333333	0.510723333333333	0.528474333333333	1	0.75	1	1	0.9375
SRP.dependent.cotranslational.protein.targeting.to.membrane..GO.0006614.	GH01513	FBgn0038665	CG12269	0.715808666666667	0.628224333333333	0.537331333333333	0.612689666666667	1	0.75	1	1	0.9375
SRP.dependent.cotranslational.protein.targeting.to.membrane..GO.0006614.	LD42296	FBgn0035077	CG9083	0.522405	0.493531666666667	0.452987	0.490566666666667	1	0.75	1	1	0.9375
SRP.dependent.cotranslational.protein.targeting.to.membrane..GO.0006614.	GH09135	FBgn0025681	CG3558	0.570337333333333	0.497088333333333	0.381313666666667	0.398573	1	0.75	0.75	0.666666666666667	0.791666666666667
SRP.dependent.cotranslational.protein.targeting.to.membrane..GO.0006614.	SD09960	FBgn0035208	CG9184	0.679360666666667	0.590950333333333	0.497483333333333	0.551695666666667	1	0.75	1	1	0.9375
SRP.dependent.cotranslational.protein.targeting.to.membrane..GO.0006614.	GH18921	FBgn0038868	CG5862	0.612063333333333	0.558335333333333	0.519558666666667	0.509341333333333	1	0.75	1	1	0.9375
SRP.dependent.cotranslational.protein.targeting.to.membrane..GO.0006614.	GH09228	FBgn0040968	CG14933	0.656133333333333	0.562661333333333	0.496138	0.523211333333333	1	0.75	1	1	0.9375
SRP.dependent.cotranslational.protein.targeting.to.membrane..GO.0006614.	GH19837	FBgn0033446	CG1648	0.620842333333333	0.608476666666667	0.531660666666667	0.512069	1	0.75	1	1	0.9375
SRP.dependent.cotranslational.protein.targeting.to.membrane..GO.0006614.	LD47606	FBgn0035765	CG8600	0.649721333333333	0.493836666666667	0.419251666666667	0.443331333333333	1	0.75	0.75	1	0.875
SRP.dependent.cotranslational.protein.targeting.to.membrane..GO.0006614.	LD30158	FBgn0037021	CG11399	0.697127666666667	0.614385333333333	0.507042333333333	0.595263333333333	1	0.75	1	1	0.9375
SRP.dependent.cotranslational.protein.targeting.to.membrane..GO.0006614.	GH24918	FBgn0038373	CG4546	0.64502	0.586510666666667	0.492723333333333	0.503715	1	0.75	1	1	0.9375
SRP.dependent.cotranslational.protein.targeting.to.membrane..GO.0006614.	GH01361	FBgn0035206	CG9186	0.540670333333333	0.44818	0.366769333333333	0.329288666666667	1	0.6	0.75	0.666666666666667	0.754166666666667
SRP.dependent.cotranslational.protein.targeting.to.membrane..GO.0006614.	GH27208	FBgn0035967	CG4641	0.563850333333333	0.462509	0.368827666666667	0.332372666666667	1	0.75	0.75	0.666666666666667	0.791666666666667
SRP.dependent.cotranslational.protein.targeting.to.membrane..GO.0006614.	GH13672	FBgn0034057	CG8314	0.666472666666667	0.551502	0.423671	0.48221	1	0.75	0.75	1	0.875
SRP.dependent.cotranslational.protein.targeting.to.membrane..GO.0006614.	GH25133	FBgn0032886	CG9328	0.647921333333333	0.604102666666667	0.492909333333333	0.523214666666667	1	0.75	1	1	0.9375
SRP.dependent.cotranslational.protein.targeting.to.membrane..GO.0006614.	GH04578	FBgn0031993	CG8486	0.381419333333333	0.572101666666667	0.485471333333333	0.477733	0.5	0.75	1	1	0.8125
SRP.dependent.cotranslational.protein.targeting.to.membrane..GO.0006614.	LD31069	FBgn0030658	CG7872	0.684401666666667	0.520783333333333	0.430717333333333	0.477526	1	0.75	0.75	1	0.875
SRP.dependent.cotranslational.protein.targeting.to.membrane..GO.0006614.	LP02835	FBgn0051211	CG31211	0.385369333333333	0.472845666666667	0.403156	0.458036	0.5	0.75	0.75	1	0.75
SRP.dependent.cotranslational.protein.targeting.to.membrane..GO.0006614.	GH07612	FBgn0034290	CG5773	0.575221	0.600312333333333	0.522415	0.495716	1	0.75	1	1	0.9375
SRP.dependent.cotranslational.protein.targeting.to.membrane..GO.0006614.	SD04779	FBgn0033229	CG12822	0.540151666666667	0.520692	0.389832333333333	0.459896	1	0.75	0.75	1	0.875
SRP.dependent.cotranslational.protein.targeting.to.membrane..GO.0006614.	SD10776	FBgn0030680	CG8944	0.705876666666667	0.62002	0.513740333333333	0.571113333333333	1	0.75	1	1	0.9375
SRP.dependent.cotranslational.protein.targeting.to.membrane..GO.0006614.	GH13187	FBgn0034374	CG15086	0.615252666666667	0.570738	0.468041	0.473572666666667	1	0.75	1	1	0.9375
SRP.dependent.cotranslational.protein.targeting.to.membrane..GO.0006614.	LD28488	FBgn0037026	CG3634	0.536376	0.443569333333333	0.316435333333333	0.372782333333333	1	0.6	0.75	0.666666666666667	0.754166666666667
SRP.dependent.cotranslational.protein.targeting.to.membrane..GO.0006614.	GH14906	FBgn0053340	CG33340	0.622087	0.618062333333333	0.522609333333333	0.520287333333333	1	0.75	1	1	0.9375
SRP.dependent.cotranslational.protein.targeting.to.membrane..GO.0006614.	LD26294	FBgn0035517	CG1265	0.740390666666667	0.642192666666667	0.543876333333333	0.617801333333333	1	1	1	1	1
SRP.dependent.cotranslational.protein.targeting.to.membrane..GO.0006614.	GH01151	FBgn0035134	CG1231	0.504642	0.544636333333333	0.455887666666667	0.445674666666667	0.5	0.75	1	1	0.8125
SRP.dependent.cotranslational.protein.targeting.to.membrane..GO.0006614.	LD26292	FBgn0031298	CG4428	0.516149333333333	0.478982333333333	0.394789666666667	0.440463333333333	1	0.75	0.75	0.666666666666667	0.791666666666667
SRP.dependent.cotranslational.protein.targeting.to.membrane..GO.0006614.	GH21395	FBgn0037313	CG1161	0.575073	0.539226333333333	0.467682666666667	0.441527666666667	1	0.75	1	0.666666666666667	0.854166666666667
SRP.dependent.cotranslational.protein.targeting.to.membrane..GO.0006614.	LP06937	FBgn0038638	CG7702	0.780954333333333	0.654244666666667	0.594053666666667	0.634084666666667	1	1	1	1	1
SRP.dependent.cotranslational.protein.targeting.to.membrane..GO.0006614.	GH11507	FBgn0051697	CG31697	0.549134666666667	0.489814333333333	0.36639	0.428567333333333	1	0.75	0.75	0.666666666666667	0.791666666666667
[truncated: 7,888 more rows]
